# Supplementary material for: Comparative Analysis of Microbial Diversity and Metabolic Profiles during the Spontaneous Fermentation of Jerusalem Artichoke (Helianthus tuberosus L.) Juice
Source: Plants (Basel). 2024 Oct 4;13(19):2782. doi: 10.3390/plants13192782 (PMC11479024; doi:10.3390/plants13192782)
Supplement: Supplementary file 1 [file plants-13-02782-s001.zip]

Archive with 1 entries (1 files):
- plants-3145385-supplementary.xlsx
