# Supplementary material for: Comparative Analysis of Microbial Diversity and Metabolic Profiles during the Spontaneous Fermentation of Jerusalem Artichoke (Helianthus tuberosus L.) Juice
Source: Plants (Basel). 2024 Oct 4;13(19):2782. doi: 10.3390/plants13192782 (PMC11479024; doi:10.3390/plants13192782)
Supplement: Supplementary file 1 [file plants-13-02782-s001.zip › plants-3145385-supplementary.xlsx]

## Sheet: Sheet1
Table S1. Differential Metabolite Screening Results Metabolite Screening Results
Index	Compounds	Class I	Class II	Formula	Level	score	CAS	JASF1	JASF2	JASF3	JASF4	JASF5	CK1	CK2	CK3	CK4	CK5	VIP	P-value	FDR	Fold_Change	Log2FC	Type
Lmhp002001	Val-Phe	Amino acids and derivatives	Amino acids and derivatives	C14H20N2O3	2	0.9513	3918-92-1	478781	476994	488060	372938	460882	64598.3	49357.1	62975.9	60863.7	20497.2	1.10299	7.4194936265810725e-6	2.5644971746647444e-5	8.81813	3.14047	up
MW0151673	Ile-Ile	Amino acids and derivatives	Amino acids and derivatives	C12H24N2O3	2	0.9403	42537-99-5	1.18053e+06	1.16296e+06	1.13349e+06	1.27352e+06	1.08865e+06	474206	440819	448978	434944	447802	1.14118	9.942207726172334e-6	3.222513243541461e-5	2.59893	1.37792	up
MW0107972	Tyr-Gly-Gly	Amino acids and derivatives	Amino acids and derivatives	C13H17N3O5	2	0.9376	21778-69-8	67981.6	67755.5	72334.6	66353.3	67003	1.2648e+06	1.18794e+06	1.24435e+06	1.23427e+06	1.27122e+06	1.1454	1.3269416312773656e-7	1.1279003865857607e-6	0.055046	-4.18322	down
MW0114256	Diethylpropion	Benzene and substituted derivatives	Benzene and substituted derivatives	C13H19NO	2	0.9373	134-80-5	502164	496990	495779	493654	552965	2657.76	86.99	254.67	335.88	1347.22	1.11194	1.3941896002151522e-6	7.094230040029908e-6	542.775	9.08421	up
MW0111826	1-Kestose	Others	Saccharides	C18H32O16	2	0.91	470-69-9	335.23	138.58	7062.42	8606.04	12553.6	645450	588078	571086	441233	440598	1.03494	2.0168155930581596e-4	4.1843272453734667e-4	0.0106817	-6.54871	down
MW0137868	Daphnin	Lignans and Coumarins	Coumarins	C15H16O9	2	0.9016	486-55-5	2.14354e+07	2.09639e+07	1.90114e+07	2.04124e+07	2.05908e+07	196077	88915.2	178109	188145	216480	1.14047	9.126662198549876e-7	4.952774991134883e-6	118.026	6.88296	up
MW0127312	Iberin	Others	Others	C5H9NOS2	2	0.8936	505-44-2	1.33096e+06	893762	891022	1.36923e+06	879748	280728	232683	316927	219547	411027	1.08756	0.00148886	0.00243181	3.67218	1.87664	up
MW0115314	Spiramycin	Alcohol and amines	Alcohols	C43H74N2O14	2	0.8906	24916-50-5 | 8025-81-8	657249	705438	701281	616943	702600	354258	412810	359212	332141	229006	1.06142	4.560979380570128e-5	1.1636434376768505e-4	2.00513	1.0037	up
MEDP2286	Celastrol	Benzene and substituted derivatives	Benzene and substituted derivatives	C29H38O4	2	0.8875	34157-83-0	1.30753e+06	1.3292e+06	1.30097e+06	1.22135e+06	1.41322e+06	8930.18	632.13	955.02	58.29	7754	1.07348	1.6707783600316903e-6	8.091618452944175e-6	358.56	8.48607	up
MW0015153	7-Acetyltaxol	Alcohol and amines	Alcohols	C49H53NO15	2	0.8816	92950-39-5	205127	203522	208435	191091	184133	1579.76	97.74	491.46	2712.86	4040.62	1.07857	1.1510759701229682e-6	6.068647361471091e-6	111.215	6.79721	up
MW0158729	Tyrosyl-tryptophan	Amino acids and derivatives	Amino acids and derivatives	C20H21N3O4	2	0.8815	60815-41-0	172025	101206	212323	192611	244835	530.08	3369.83	2101.32	2083.7	3241.63	1.11622	0.00162021	0.00262574	81.4899	6.34855	up
MW0121600	5-Methoxytryptophol	Amino acids and derivatives	Amino acids and derivatives	C11H13NO2	2	0.8658	712-09-4	921756	899659	1.03652e+06	849603	882421	6435.26	4704.11	244.97	8591.4	703.22	1.08944	8.466241994751723e-6	2.8266050427367475e-5	221.963	7.79417	up
MW0112142	2'-Fucosyl-D-lactose	Others	Saccharides	C18H32O15	2	0.8185	41263-94-9	16625.7	4504.2	10030.2	9693.87	12098.4	776603	709360	737058	723376	490327	1.13264	1.767910620144692e-4	3.723563961012714e-4	0.0154078	-6.02019	down
MEDN1081	12,13-DiHOME	Lipids	Free fatty acids	C18H34O4	2	0.8029	263399-35-5	737946	721713	575677	799966	855020	187708	164739	154741	174468	147480	1.13253	2.102050785141319e-4	4.33954970018022e-4	4.4508	2.15406	up
MW0014501	4-Hydroxynonenal	Organic acids	Organic acids	C9H16O2	2	0.7787	75899-68-2	3.47927e+06	2.71274e+06	2.32073e+06	4.58815e+06	4.57127e+06	627637	829607	809211	686134	715873	1.10582	0.00373392	0.00554353	4.81732	2.26823	up
MW0122042	6-Butyltetrahydro-2H-pyran-2-one	Others	Ketone compounds	C9H16O2	2	0.7755	3301-94-8	4.83743e+06	3.77e+06	3.23192e+06	6.24395e+06	6.23586e+06	323394	303320	424647	391401	395208	1.13031	0.00188511	0.00299104	13.2315	3.72591	up
MW0107300	His-Glu	Amino acids and derivatives	Amino acids and derivatives	C11H16N4O5	2	0.7615	53634-28-9	4.7202e+06	4.74255e+06	4.68391e+06	4493947	4.55229e+06	1253.33	3089.26	726.52	20148.2	23933.5	1.10101	5.706972992743401e-8	6.670025484410986e-7	471.872	8.88225	up
MW0115025	Oxoamide	Alcohol and amines	Amines	C10H12N2O2	2	0.7549	713-05-3	707164	693409	689197	630589	659168	7315.82	13592.6	18101.4	14756.5	14326.9	1.13861	8.059916598016576e-7	4.461070117041733e-6	49.6309	5.63317	up
MW0014213	(S)-3-Octanol	Alcohol and amines	Alcohols	C8H18O	2	0.7517	22658-92-0	5.64189e+06	5.89953e+06	5.74143e+06	5.67521e+06	5.46004e+06	154.38	599.33	82.12	233987	1265.1	1.03659	6.35936825326172e-11	4.8157761408791034e-9	120.371	6.91134	up
MW0011966	1,8-Octanediol	Alcohol and amines	Alcohols	C8H18O2	2	0.7508	629-41-4 | 31762-64-8	3.95326e+06	3.54475e+06	3.00968e+06	5.22905e+06	5.92458e+06	229443	477432	424781	487202	409685	1.11804	0.00183315	0.00291693	10.6783	3.41661	up
pme2617	L-methionine sulfoxide	Amino acids and derivatives	Amino acids and derivatives	C5H11NO3S	2	0.7468	3226-65-1	43557.7	52524.5	51795.5	52577.4	43514.1	176356	183220	171248	183590	178334	1.13954	1.4173646251764035e-10	8.745664687199587e-9	0.273279	-1.87155	down
MADP0557	Proline-Hydroxyproline	Amino acids and derivatives	Amino acids and derivatives	C10H16N2O4	3	0.9996	18684-24-7	129987	142029	108893	162738	122624	755670	697149	707829	693197	728977	1.13793	4.6100980994265987e-10	1.9201058584111783e-8	0.185963	-2.42692	down
MW0117498	2-(3,4,5-trimethoxyphenyl)-1H-benzimidazole	Benzene and substituted derivatives	Benzene and substituted derivatives	C16H16N2O3	3	0.9943	175714-45-1	861498	851765	888061	825332	811377	1024.09	130.9	223.74	288.74	22697	1.07447	3.8931305564192375e-8	4.909985045769806e-7	173.943	7.44247	up
MW0005487	Tamsulosin	Benzene and substituted derivatives	Benzene and substituted derivatives	C20H28N2O5S	3	0.9935	106133-20-4	1599.07	5765.81	4662.35	3623.99	3943.89	66435.3	48630.9	35715.8	68400.6	61864.6	1.10819	9.79705918117843e-4	0.00166211	0.0697218	-3.84225	down
MW0014162	3-Methyl-5-pentyl-2-furannonanoic acid	Organic acids	Organic acids	C19H32O3	3	0.991	57818-39-0	121168	24488.3	50030.2	304940	320152	1.63998e+06	2.39413e+06	2.17934e+06	2.2564e+06	1.59215e+06	1.02768	1.2057401204196523e-4	2.6855120863892256e-4	0.081572	-3.61578	down
MEDP1295	Cytarabine	Nucleotides and derivatives	Nucleotides and derivatives	C9H13N3O5	3	0.9875	147-94-4	97649.7	89451.1	69969	96336.1	100619	527091	410630	447565	406978	446485	1.13427	3.7422043680639396e-5	9.943401080055061e-5	0.202803	-2.30185	down
MEDP0167	Guanosine	Nucleotides and derivatives	Nucleotides and derivatives	C10H13N5O5	3	0.9868	118-00-3 | 26578-09-6 | 197227-95-5 | 103654-69-9 | 103654-70-2 | 146849-94-7 | 197227-93-3 | 202933-46-8 | 244769-87-7 | 247226-75-1 | 250586-91-5 | 250586-97-1 | 30747-23-0	344437	387295	385565	401536	396919	4.29061e+06	3.9116e+06	3.22164e+06	3.26901e+06	3.57806e+06	1.14219	8.190036167130327e-5	1.9299293146307107e-4	0.104853	-3.25357	down
MW0106219	1,2,4,5-Cyclohexanetetracarboxylic Acid	Amino acids and derivatives	Amino acids and derivatives	C10H12O8	3	0.9866	15383-49-0	2273.84	1236.71	2599.96	4151.54	2574.12	27618.7	35968.9	49279.2	37619.8	16741.9	1.10014	0.00454524	0.00661342	0.0767582	-3.70353	down
MEDL01869	Methylgingerol	Phenolic acids	Phenolic acids	C18H28O4	3	0.9852	61914-52-1	151404	255232	216770	304690	234000	1.09497e+06	1.15889e+06	1.16983e+06	1.18199e+06	1.11156e+06	1.12249	1.0642813265543439e-8	1.902842191799681e-7	0.203262	-2.29859	down
MW0015495	9S,11R-dihydroxy-15-oxo-prostanoic acid	Lipids	Free fatty acids	C20H36O5	3	0.9831	29044-75-5	73183.3	64407.9	44896.8	89412.2	106834	449.35	6677.91	2509.61	5110.63	368.64	1.03641	0.00217802	0.00339497	25.0549	4.64702	up
MEDP0395	Pipecolic acid	Alkaloids	Alkaloids	C6H11NO2	3	0.9811	535-75-1	183914	175940	180521	182387	191051	76009.9	72797.8	82814.8	77644.2	70714.4	1.13995	1.183721767938683e-9	4.0246540109915226e-8	2.40489	1.26597	up
MEDP0025	L-Tryptophan	Amino acids and derivatives	Amino acids and derivatives	C11H12N2O2	3	0.9803	73-22-3	1.09728e+07	1.15024e+07	1.06792e+07	1.10499e+07	1.00252e+07	2.53323e+07	2.29308e+07	2.25034e+07	2.33606e+07	2.36432e+07	1.13843	4.753794796780926e-7	3.046085435168086e-6	0.460469	-1.11882	down
MW0049006	Corchoionoside B	Others	Ketone compounds	C19H28O9	3	0.9796	189344-54-5	380.82	23584.4	2466.78	297.31	1609.19	445367	558959	359348	545859	384671	1.06429	3.3351830277425444e-4	6.476008070185407e-4	0.0123522	-6.33909	down
MW0116484	6-piperazin-1-yl-9H-purine	Heterocyclic compounds	Heterocyclic compounds	C9H12N6	3	0.9789	245449-95-0	228423	234135	251449	237759	229561	1321.07	1788.08	1899.23	43.24	1471.14	1.07859	5.052840248062266e-7	3.1812921085654327e-6	181.108	7.50071	up
MEDP0022	L-Proline	Amino acids and derivatives	Amino acids and derivatives	C5H9NO2	3	0.9784	147-85-3	244690	243586	241392	260536	244948	6100.45	4589.8	2689.82	1773.22	5171.31	1.1324	6.899987991061601e-8	7.321898084782565e-7	60.7713	5.92532	up
MW0153778	Methitural	Heterocyclic compounds	Heterocyclic compounds	C12H20N2O2S2	3	0.9768	467-43-6	3237.94	1169.03	314.87	1228.59	1755.34	76668.8	58545.6	45033.6	38201.6	63721.3	1.09816	0.00124989	0.00207859	0.0273089	-5.19449	down
MW0161307	2(1H)-Quinolinone, 6-(4-(1-cyclohexyl-1H-tetrazol-5-yl)butoxy)-3,4-dihydro-4-hydroxy-	Others	Ketone compounds	C20H27N5O3	3	0.9762	93632-84-9	6630.22	5820.24	8711.05	3384.05	4517.14	122010	117045	117775	111900	119838	1.13268	1.1561401641494587e-9	4.0127698197354134e-8	0.0493786	-4.33997	down
MW0123976	Ethyl 4-(1-hydroxy-1-methylethyl)-2-propyl-imidazole-5-carboxylate	Others	Lactones	C12H20N2O3	3	0.9761	144689-93-0	755514	828913	802113	944439	849234	11613.2	3713.98	746.17	104182	15200.6	1.0217	1.7603030671570673e-7	1.4099350528286895e-6	30.8604	4.94768	up
MW0006355	Bifenazate	Benzene and substituted derivatives	Benzene and substituted derivatives	C17H20N2O3	3	0.9761	149877-41-8	424725	358758	356863	400825	342248	2132.36	9743.44	3775.69	6920.55	3903.44	1.12911	1.5977031645114873e-5	4.8046452564551224e-5	71.1382	6.15255	up
MW0108916	N-succinyl-L,L-2,6-diaminopimelate	Organic acids	Organic acids	C11H18N2O7	3	0.9756	26605-36-7	7073.32	2096.18	4632.6	10029.5	7647.01	57676.2	57187.4	51045.2	49027.7	53974.3	1.08447	3.496202998470476e-8	4.515251314303731e-7	0.11706	-3.09468	down
MEDP1031	1-Phenylethanol	Phenolic acids	Phenolic acids	C8H10O	3	0.9754	98-85-1	125361	125201	136698	117083	123801	1230.35	2091.11	903.71	1694.12	1396.94	1.14097	2.30791955261125e-6	1.0336005308199846e-5	85.8563	6.42385	up
MEDN0428	Succinyladenosine	Nucleotides and derivatives	Nucleotides and derivatives	C14H17N5O8	3	0.9739	4542-23-8	281162	297076	287745	286311	265567	2.20599e+06	2.07733e+06	2.17107e+06	2.12069e+06	2.26999e+06	1.14491	3.520162180055413e-7	2.527840599988068e-6	0.130738	-2.93525	down
MEDN0075	N-Acetyl-L-phenylalanine	Amino acids and derivatives	Amino acids and derivatives	C11H13NO3	3	0.9738	2018-61-3	108344	121303	108292	107625	99012.7	777.89	1973.65	91.11	2028.52	2117.67	1.07932	5.780242335627356e-6	2.0754059765420638e-5	77.9209	6.28394	up
MW0113892	alpha-CYCLODEXTRIN	Others	Saccharides	C36H60O30	3	0.9735	10016-20-3	43754.5	52186.4	59208.1	53163.6	58160.6	5986.08	2528.59	1768.08	1555.36	191.17	1.04304	1.1563427890273572e-5	3.6555352685380966e-5	22.1521	4.46937	up
MW0008894	1H-Tetrazol-5-amine, 1-methyl-N-(phenylmethyl)-	Benzene and substituted derivatives	Benzene and substituted derivatives	C9H11N5	3	0.9729	66907-74-2	236644	252083	259981	272764	250732	183.55	47.97	206.55	203.49	1392.98	1.11988	1.7116655340292133e-6	8.25749910600706e-6	625.303	9.28841	up
MEDL00586	Arginine	Amino acids and derivatives	Amino acids and derivatives	C6H14N4O2	3	0.9728	74-79-3	394285	471739	493889	735915	732887	160214	158538	159280	158579	162151	1.10077	0.00458226	0.00665567	3.54138	1.82431	up
MEDP0541	δ-Valerolactam	Alcohol and amines	Amines	C5H9NO	3	0.9725	675-20-7	2.91748e+06	3.11595e+06	2.89509e+06	3.07357e+06	3.02872e+06	8661.71	6280.13	11364.7	10772.9	19100	1.14083	2.445224923706641e-7	1.8517021467705746e-6	267.55	8.06367	up
MW0157166	Spinoside A	Terpenoids	Triterpene	C39H56O12	3	0.9721	119626-74-3	15754.7	3767.01	2720.57	3296.01	4220.53	71222	65380.4	64839.6	61613.2	57902	1.08512	1.264191797677366e-7	1.0949337225897452e-6	0.092719	-3.43099	down
MW0160602	Gibberellin A9	Organic acids	Organic acids	C19H24O4	3	0.9721	427-77-0	1.14609e+06	1.13138e+06	1.08579e+06	1.1591e+06	1.0611e+06	6981.2	20438.2	7983.97	16285.6	4134.36	1.1288	2.6489759116776895e-7	1.9879251661509147e-6	100.02	6.64414	up
MW0107611	Kifunensine	Alkaloids	Alkaloids	C8H12N2O6	3	0.9718	109944-15-2	307799	334035	383515	288499	334800	838.71	466.38	553.62	939.03	163.9	1.13491	3.2925842157714096e-5	8.933950005659884e-5	556.667	9.12067	up
MEDN0431	N2,N2-Dimethylguanosine	Nucleotides and derivatives	Nucleotides and derivatives	C12H17N5O5	3	0.9699	2140-67-2	27254.7	7226.3	15060.8	7780.49	2186.59	573502	564296	549909	552260	580339	1.10119	6.5712185801043695e-12	1.206159368622952e-9	0.0211001	-5.5666	down
MW0010879	(1R,2R,4S,6R)-2,6-Fenchanediol 2-O-b-D-glucoside	Alcohol and amines	Alcohols	C16H28O7	3	0.9695	217960-81-1	5348.35	4984.43	3149.69	11241.8	11275.4	165663	136229	141502	190219	141514	1.11743	9.688881209459e-5	2.2203130804619936e-4	0.0464437	-4.42837	down
MEDN0006	L-Tyrosine	Amino acids and derivatives	Amino acids and derivatives	C9H11NO3	3	0.9695	60-18-4	3.9001e+06	2.95233e+06	2.69414e+06	2.64446e+06	3.89027e+06	245442	241044	157598	228659	191731	1.13661	4.2747860067780715e-4	8.038141633512717e-4	15.1073	3.91717	up
MEDP0646	2,3-Dihydrobenzofuran	Benzene and substituted derivatives	Benzene and substituted derivatives	C8H8O	3	0.9688	496-16-2	665575	695870	779062	750716	695962	377.79	213.75	224.61	648.89	1118.56	1.13733	4.095281004453488e-6	1.583001891744666e-5	1388.44	10.4393	up
MEDP0637	Phenylalanylproline	Amino acids and derivatives	Amino acids and derivatives	C14H18N2O3	3	0.9665	7669-65-0	9.57775e+06	9.79804e+06	9.80581e+06	9.4064e+06	9.4572e+06	1.06413e+06	4172.03	1349.06	3445.68	3505.44	1.02928	9.409626919857395e-8	9.331213362191916e-7	44.6267	5.47984	up
MEDL00367	Glutaminylphenylalanine	Amino acids and derivatives	Amino acids and derivatives	C14H19N3O4	3	0.9664	92327-75-8	248652	238437	272652	252278	241286	26989.2	25552.5	26092.6	30038.2	26667.2	1.14435	2.330714533485376e-6	1.037483830482833e-5	9.26044	3.21108	up
MW0141459	16alpha,17alpha-Dihydroxyprogesterone acetophenide	Others	Ketone compounds	C29H36O4	3	0.9655	1179-87-9 | 24356-94-3	589609	534221	664177	598564	619106	35859	44364.6	67318.5	61143.1	9903.93	1.08075	5.677359766991234e-7	3.414614213648879e-6	13.7504	3.7814	up
MEDL00809	Tryptamine	Alkaloids	Plumerane	C10H12N2	3	0.9651	61-54-1	242415	239550	249326	260194	230531	231.38	5298.98	6301.71	5518.3	7164.32	1.0541	3.393687057428499e-7	2.4475682414181297e-6	49.8483	5.63947	up
MW0114738	Linamarin	Alkaloids	Alkaloids	C10H17NO6	3	0.9646	554-35-8	9081.93	8327.9	10365	11123.3	10851.1	138156	123193	118346	124738	134820	1.14297	4.153775661167551e-6	1.5908483336793424e-5	0.0778241	-3.68364	down
MW0017103	Cibaric acid	FA	Others	C18H28O5	3	0.9596	130523-93-2	85553.8	37822.6	60408.6	74199.6	77164.6	148766	233857	178931	182840	139787	1.03073	0.00107193	0.00180571	0.379051	-1.39954	down
MEDN0261	Indole-3-propionic acid	Alkaloids	Plumerane	C11H11NO2	3	0.9578	830-96-6	287207	244590	219042	321235	328795	34.04	23.29	40.67	134.05	37.83	1.13989	1.9429375487711509e-4	4.0664999450411277e-4	5190.71	12.3417	up
MW0002666	2-Amino-4-methylbenzophenone	Benzene and substituted derivatives	Benzene and substituted derivatives	C14H13NO	3	0.9573	4937-62-6	5187.92	3014.55	3918.4	1298.29	6799.67	22557.8	21140.1	19568.1	20954.3	19608.2	1.04288	2.3519998415139464e-6	1.042136099989956e-5	0.194733	-2.36043	down
MW0151967	JWH 210 N-(5-hydroxypentyl)	Others	Lactones	C26H27NO2	3	0.9512	1427521-40-1	1926.68	4216.97	2524.22	3160.3	927.78	15053.4	67726.5	56216.5	57329	66827.5	1.07756	0.00657186	0.00926287	0.0484735	-4.36666	down
MEDN0579	N-lactoyl-phenylalanine	Amino acids and derivatives	Amino acids and derivatives	C12H15NO4	3	0.9507	183241-73-8	165304	178769	182488	177059	162475	159.88	2807.08	904.71	657.03	61.76	1.09177	1.1909093486655448e-6	6.239166587662887e-6	188.673	7.55974	up
MEDP1307	(2S,3S)-2-amino-3-phenylbutanoic acid	Amino acids and derivatives	Amino acids and derivatives	C10H13NO2	3	0.9498	25488-25-9	37024.4	50942.7	31221	31878.6	25820.1	5196.25	4926.26	4985.2	5476.78	5593.36	1.12896	0.00212598	0.0033226	6.75711	2.75641	up
MW0010890	(1R,4R,5S)-5-Hydroxyfenchone glucoside	Alcohol and amines	Alcohols	C16H26O7	3	0.9494	155960-75-1	4968.36	6630.38	11894.7	5872.23	7990.86	645210	627596	644157	645729	598078	1.14043	1.8601092100370647e-7	1.4686928644178909e-6	0.0118188	-6.40277	down
MEDP1077	2'-O-Methyladenosine	Nucleotides and derivatives	Nucleotides and derivatives	C11H15N5O4	3	0.9491	2140-79-6	9124.35	1221.66	39812.4	62459	7747.6	967142	686488	696981	697375	714255	1.03559	1.0804212220446063e-4	2.4389996692768484e-4	0.0319929	-4.9661	down
MW0123085	Benzquinamide	Alcohol and amines	Amines	C22H32N2O5	3	0.9486	63-12-7	363852	411819	418670	412278	386376	1252.72	1963.72	451.26	797.93	115.56	1.11993	2.638577975108878e-6	1.1337182999014097e-5	435.039	8.765	up
MW0015562	Acolonifloroside K	Others	Others	C29H44O12	3	0.9482	6251-64-5	1965.74	545.68	16670.3	10056.7	12622.9	629262	532923	527346	518082	542032	1.06818	8.009888786358212e-6	2.7122916093643864e-5	0.0152243	-6.03748	down
MW0009985	Trimethoprim	Phenolic acids	Phenolic acids	C14H18N4O3	3	0.9473	738-70-5	166472	176807	195432	162940	160209	5320.63	4578.92	716.16	74.99	4920.33	1.02863	7.666532870688883e-6	2.6334935592923046e-5	55.2084	5.78681	up
MEDN0155	Cytidine	Nucleotides and derivatives	Nucleotides and derivatives	C9H13N3O5	3	0.9466	65-46-3	4130.79	16183.9	5241.3	23676.7	22604.3	327113	215907	182524	641156	155733	1.06247	0.0310817	0.0383004	0.0471856	-4.40551	down
MW0103868	2-Amino-3-methyl-1-pyrrolidin-1-YL-butan-1-one	Others	Ketone compounds	C9H18N2O	3	0.9461	54164-07-7	926636	895368	887683	878646	888054	582.86	20774	24989.9	28041.7	17296	1.03645	3.0150031394101937e-11	2.803071557828313e-9	48.8238	5.60951	up
MEDN0236	Raffinose	Others	Saccharides	C18H32O16	3	0.9457	512-69-6	510594	488408	514397	455115	521818	2.45626e+07	2.48887e+07	2.48426e+07	2.46043e+07	2.44475e+07	1.14543	4.4445368833671406e-10	1.9201058584111783e-8	0.0201899	-5.63022	down
MEDN1155	Ketoleucine	Organic acids	Organic acids	C6H10O3	3	0.9416	816-66-0	310360	327826	315060	319688	320625	29.3	65.89	2640.6	544.52	4295.74	1.05651	4.924041620746415e-9	1.0794017552846748e-7	210.342	7.71659	up
FDATN01226	Riboflavine tetrabutyrate	Heterocyclic compounds	Heterocyclic compounds	C33H44N4O10	3	0.9378	752-56-7	275.13	5052.53	1535.86	1516.45	1800.72	34405.3	31249.1	29254.7	29010.8	29520.6	1.05109	3.3871526591827904e-8	4.478568516030578e-7	0.0663494	-3.91377	down
MW0155014	Perazine	Heterocyclic compounds	Heterocyclic compounds	C20H25N3S	3	0.9368	84-97-9	142905	130365	131728	175945	163956	1295.11	276.65	943.03	2050.33	776.82	1.12578	8.045814560148419e-5	1.9040237297169414e-4	139.443	7.12353	up
MEDP0677	1-Butylamine	Alkaloids	Alkaloids	C4H11N	3	0.9331	109-73-9	202914	273797	279745	270705	163357	59417.9	72440.5	64351.8	64167.9	59058.6	1.1129	0.00161581	0.00262574	3.72693	1.89799	up
MW0160122	2-Phenylethyl beta-primeveroside	Alcohol and amines	Alcohols	C19H28O10	3	0.9304	129932-48-5	1840.28	2542.54	1677.47	4158.22	54825	1.73363e+06	1.56342e+06	1.55601e+06	1.58014e+06	1.58484e+06	1.0944	1.5473855329243075e-7	1.2825593521651225e-6	0.00811213	-6.9457	down
MW0117542	2-(pyridin-3-yl)-2,3-dihydroquinazolin-4(1H)-one	Others	Ketone compounds	C13H11N3O	3	0.9297	79973-96-9	256084	243504	246536	238522	242650	682173	646229	732206	778300	743402	1.14084	2.883716467362332e-5	8.07440610861453e-5	0.342599	-1.54541	down
MW0003583	Benzamide, 3,4,5-trimethoxy-N-4-morpholinyl-	Benzene and substituted derivatives	Benzene and substituted derivatives	C14H20N2O5	3	0.9292	104699-39-0	514695	541422	594312	575015	580922	8428.85	6156.97	5536.61	5166.87	3560.39	1.14133	2.6563946023933687e-6	1.1376743978373658e-05	97.2754	6.604	up
MEDN0610	2,3-Dinor-TXB2	Lipids	Free fatty acids	C18H30O6	3	0.9283	63250-09-9	53302.9	59399.1	57760.7	64806.2	102208	2538.14	10187.7	6749.73	12572.9	2643.85	1.06011	0.00186072	0.00295798	9.72773	3.2821	up
MW0112046	2-Acetyl-3-ethylpyrazine	Alkaloids	Alkaloids	C8H10N2O	3	0.9243	32974-92-8	310520	1.49393e+06	1.27092e+06	1.13335e+06	780576	164031	142411	140995	151466	247003	1.02244	0.0158105	0.0203087	5.89818	2.56027	up
MW0115794	(1-Methylpiperidin-4-yl)methanamine	Alcohol and amines	Amines	C7H16N2	3	0.9224	7149-42-0	62716.4	100764	105151	98154	98648	22898.2	16945.4	16844.4	37870.2	28332.9	1.07181	2.1998217001281605e-4	4.503552437688237e-4	3.78736	1.92119	up
MEDP1315	Quinoline	Alkaloids	Quinoline alkaloids	C9H7N	3	0.9185	91-22-5	96086.9	90712.2	77689.5	100786	113999	589.95	265.1	354.24	740.74	161.62	1.13389	8.851462505753747e-5	2.056699656148639e-4	226.967	7.82634	up
MW0103302	(S)-5'-Deoxy-5'-(methylsulfinyl)adenosine	Nucleotides and derivatives	Nucleotides and derivatives	C11H15N5O4S	3	0.9158	897-42-7	620.58	403.25	307.67	603.18	1469.18	26919	25456.8	26557.8	24808.4	26641.6	1.12428	2.4600138007452236e-9	6.830638320069238e-8	0.0261065	-5.25945	down
MW0138699	Kanzonol V	Heterocyclic compounds	Heterocyclic compounds	C24H24O4	3	0.9124	184584-65-4	135460	36166.9	83181.4	129098	117421	586331	518140	577719	531483	619460	1.07069	9.952094506526077e-8	9.753052616395555e-7	0.176951	-2.49857	down
MW0005530	5-{[2-(3,4-Dimethoxyphenyl)ethyl]amino}-1,3,4-thiadiazole-2-thiol	Benzene and substituted derivatives	Benzene and substituted derivatives	C12H15N3O2S2	3	0.911	742094-74-2	11573.1	3196.17	5298.8	4073.48	4340.29	184173	172051	174902	168731	175703	1.12838	5.899422559907263e-10	2.285683252280349e-8	0.0325298	-4.94209	down
MEDP1002	Acetylcholine	Alkaloids	Alkaloids	C7H16NO2+	3	0.9101	51-84-3	1.11562e+06	1.1569e+06	1.20674e+06	1.15239e+06	1119122	12378.2	15091	6436.39	2428.31	1367.99	1.11327	1.3809885906405254e-7	1.1619833292965228e-6	152.533	7.25298	up
MW0153343	Maltohexanose	Others	Saccharides	C36H62O31	3	0.9093	34620-77-4	1947.8	202.64	10612.8	4651.92	3000.7	353945	387516	347244	377548	457577	1.07589	3.753090046619069e-5	9.950336122380521e-5	0.0106121	-6.55814	down
MW0005316	Benzyl 4-(3-ethoxy-3-oxopropanoyl)piperidine-1-carboxylate	Phenolic acids	Phenolic acids	C18H23NO5	3	0.9082	167414-75-7	61346.7	54271.8	85032	118475	21490.2	760962	702144	694980	782400	752450	1.09005	2.6054253106832377e-9	7.115800930488975e-8	0.0922345	-3.43855	down
MEDP1613	Val-val	Amino acids and derivatives	Amino acids and derivatives	C10H20N2O3	3	0.9047	3918-94-3	1.66917e+06	1.39114e+06	1.80134e+06	1.47976e+06	1.51385e+06	503986	435518	474848	486845	502643	1.13643	8.505846964573913e-5	1.990272618396087e-4	3.2678	1.70832	up
MEDP1780	Leu-phe	Amino acids and derivatives	Amino acids and derivatives	C15H22N2O3	3	0.904	3063-05-6	1.41998e+06	973946	982859	1.74887e+06	928188	408494	468149	395863	344434	449113	1.07455	0.0073653	0.010217	2.93015	1.55097	up
MEDL02585	Veranisatin B	Terpenoids	Sesquiterpenoids	C16H20O9	3	0.9026	153445-93-3	4085.5	1651.91	388.45	3921.59	4576.98	52983.8	52742.7	52147.1	55416.9	53433	1.06029	2.1949636451068904e-10	1.2189364775826932e-8	0.0548299	-4.18889	down
MW0153986	Musca-aurin-I	Organic acids	Organic acids	C14H13N3O8	3	0.9025	52012-51-8	37.57	276.57	466.93	50.41	278.07	11689.2	10721.2	9313.69	8788.8	4785.16	1.07461	0.00168019	0.00270193	0.0244944	-5.3514	down
MW0011359	(1S)-(+)-(10-Camphorsulfonyl)oxaziridine	Benzene and substituted derivatives	Benzene and substituted derivatives	C10H15NO3S	3	0.9025	104322-63-6 | 153221-24-0	17159.8	14396.5	14005.1	13263.8	10710.2	65783.4	57648	68108.3	53515	57586.9	1.12946	1.516517934043668e-5	4.602038029356559e-5	0.229762	-2.12179	down
MEDP1476	5-Methoxytryptamine	Alkaloids	Plumerane	C11H14N2O	3	0.9	608-07-1	1.23805e+06	1.2008e+06	1.22571e+06	1.20174e+06	1.15104e+06	219.64	104.92	18701.9	12963.4	19363.1	1.01045	2.103589591205129e-8	3.101398459245792e-7	117.176	6.87254	up
MW0007043	Ethyl 4-(benzoylcarbamothioylamino)benzoate	Benzene and substituted derivatives	Benzene and substituted derivatives	C17H16N2O3S	3	0.8974	69165-46-4	230.22	205.22	549.45	290.55	545	3932.51	3323.86	4159.96	3544.93	2723.11	1.10688	9.588743334459405e-5	2.2034270889943958e-4	0.102941	-3.28012	down
MW0062192	Propetamphos	Others	Others	C10H20NO4PS	3	0.8926	31218-83-4 | 58995-37-2	1923.84	13199.2	641.48	12923.3	1897.89	343899	345423	326777	336409	349268	1.07667	1.9603122293682558e-11	2.247094212593556e-9	0.0179728	-5.79804	down
MW0004566	9,9-Bis(4-amino-3-methylphenyl)fluorene	Benzene and substituted derivatives	Benzene and substituted derivatives	C27H24N2	3	0.8919	107934-60-1	39372.3	37625.5	33062.7	54143.6	62991.1	1046.18	1422.12	1181.19	829.21	1651.5	1.13555	0.00141862	0.0023262	37.0616	5.21185	up
MW0117700	2-(Ethylsulfanyl)-6-methoxy-1h-benzimidazole	Benzene and substituted derivatives	Benzene and substituted derivatives	C10H12N2OS	3	0.891	97148-48-6	92635.2	91564.7	85382.8	86228.1	88166.1	1683.76	2051.19	2396.79	3056.08	11044	1.10295	5.878993092102894e-10	2.285683252280349e-8	21.9445	4.45579	up
MW0127388	1,2,4-Triazin-5(2H)-one, 6-(1,1-dimethylethyl)-3-(methylthio)-	Others	Ketone compounds	C8H13N3OS	3	0.8861	35045-02-4	729911	730113	187477	728299	710007	1718.78	3442.52	460.02	200.27	1935.51	1.10802	0.00460066	0.00667657	397.804	8.63591	up
MW0149512	Geissospermine	Alkaloids	Alkaloids	C40H48N4O3	3	0.8844	427-01-0	409278	470024	438764	489458	484481	114.48	884.11	98.77	448.79	1137.54	1.1234	7.080602474709083e-6	2.4575591089302776e-5	854.05	9.73818	up
MW0125450	N-(6-methoxypyridin-3-yl)-2-(methylsulfanyl)pyridine-3-carboxamide	Alcohol and amines	Amines	C13H13N3O2S	3	0.882	524924-29-6	17131.3	15529.8	15665.1	11235.5	9248.58	39979	47780.4	52941.8	43668.5	42767.4	1.09831	7.993642558828814e-6	2.7122916093643864e-5	0.302946	-1.72287	down
MEDP1028	Methylpyrazine	Heterocyclic compounds	Heterocyclic compounds	C5H6N2	3	0.8799	109-08-0	95181.2	73023.7	112424	98351.1	82219.5	911823	785235	745663	733196	698756	1.13802	3.291292209337113e-5	8.933950005659884e-5	0.119029	-3.07061	down
MW0140082	Methyl (+)-7-isojasmonate	Organic acids	Organic acids	C13H20O3	3	0.8777	95722-42-2	645457	351443	620139	658826	646145	1.94656e+06	1.71179e+06	1.70832e+06	1.75355e+06	1.96774e+06	1.09626	3.848644925575865e-7	2.6830510535241317e-6	0.321525	-1.63699	down
MW0146777	Di-D-Fructofuranose 1,2':2,1'-Dianhydride	Others	Saccharides	C12H20O10	3	0.8759	3568-49-8	167818	185958	184115	145939	186888	13078.9	1866.65	2884.17	895.19	595.58	1.08332	8.339130882549825e-6	2.801006461759679e-5	45.0671	5.494	up
MEDN0234	Globotriose	Others	Saccharides	C18H32O16	3	0.8722	1109-28-0 | 33404-34-1 | 66580-68-5	21537.5	7400.98	8114.39	7961.62	7111.41	271768	286327	263182	260073	280328	1.12836	3.48421488755703e-9	8.930310773338481e-8	0.0382807	-4.70724	down
MEDP1180	1-Myristoyl-sn-glycero-3-phosphocholine	Lipids	LPC	C22H46NO7P	3	0.8659	20559-16-4	312142	553928	328693	274715	321052	289.82	1175.5	1230.22	757	744.92	1.13582	0.00200279	0.00315671	426.575	8.73665	up
MW0111114	N-(2-Hydroxyethyl)-2-(3-nitro-1,2,4-triazol-1-yl)acetamide	Alcohol and amines	Amines	C6H9N5O4	3	0.8637	104958-85-2	21111	24167.5	23826.2	18104.2	26512.9	64225.8	32491.4	61154.5	65840.4	63786.8	1.0368	0.00432743	0.00632967	0.395556	-1.33805	down
MW0143157	4-(Benzhydryloxymethyl)-1-[3-(4-methoxyphenyl)propyl]piperidine	Benzene and substituted derivatives	Benzene and substituted derivatives	C29H35NO2	3	0.8617	191217-42-2	183612	276324	257809	261216	176704	2308.09	469.23	700.15	50.77	541.23	1.1019	3.9665384584910827e-4	7.516612204731131e-4	283.984	8.14967	up
MEDL00101	Sphinganine	SL	SPH	C18H39NO2	3	0.86	764-22-7	506486	624624	583759	3.20494e+06	1.87979e+06	225700	68407.1	55829.5	72068.4	68213.8	1.02195	0.0745383	0.0872056	13.8705	3.79395	up
MW0154988	Pentacarboxylporphyrin I	Heterocyclic compounds	Heterocyclic compounds	C37H38N4O10	3	0.8547	28100-78-9	40506.6	33881.6	44169.6	26074.3	41994.9	123848	110745	116951	107918	138023	1.11018	5.744248697521913e-6	2.0669370043350987e-5	0.312354	-1.67874	down
MW0139573	5-hydroxy-2-(4-hydroxy-3-methoxyphenyl)-7-methoxy-3-[(2S,3R,4S,5S,6R)-3,4,5-trihydroxy-6-[[(2R,3R,4R,5R,6S)-3,4,5-trihydroxy-6-methyloxan-2-yl]oxymethyl]oxan-2-yl]oxychromen-4-one	Flavonoids	Flavones	C29H34O16	3	0.8464	64527-08-8	988.11	726.34	1514.43	1425.1	2251.37	275281	407848	292102	95371	174301	1.12872	0.00973713	0.0131356	0.0055469	-7.4941	down
MW0006150	4-(Dimethylamino)-N-[6-(hydroxyamino)-6-oxohexyl]-benzamide	Benzene and substituted derivatives	Benzene and substituted derivatives	C15H23N3O3	3	0.8462	193551-00-7	32494.7	57567.9	22074.9	63892.7	34964.2	1.01579e+06	1.0236e+06	865897	889086	911384	1.12805	4.358809554807949e-6	1.6429359091199194e-5	0.0448375	-4.47915	down
MW0013707	3-(5,5,6-Trimethylbicyclo[2.2.1]hept-2-yl)cyclohexanol	Alcohol and amines	Alcohols	C16H28O	3	0.843	3407-42-9	120515	149506	138642	127003	127943	406.78	1156.04	581.98	837.62	540.02	1.14008	1.3149879928177035e-5	4.102565535644745e-5	188.395	7.55762	up
MEDN0400	gamma-Linolenic Acid	Lipids	Free fatty acids	C18H30O2	3	0.8393	506-26-3	5.92815e+06	4.97411e+06	4.12643e+06	7.02811e+06	7.63132e+06	1.12396e+06	1.12999e+06	1.11757e+06	1.0566e+06	1.05783e+06	1.12456	0.00165983	0.00267694	5.41166	2.43607	up
MW0140124	(+)-Methallenestrilphenol	Benzene and substituted derivatives	Benzene and substituted derivatives	C17H20O3	3	0.8333	20664-58-8	1.00592e+06	614570	653679	976464	986892	107179	156780	97268	101611	45892.4	1.09767	7.926810182693586e-4	0.00138428	8.32961	3.05825	up
MW0150718	Hedamycin	Benzene and substituted derivatives	Benzene and substituted derivatives	C41H50N2O11	3	0.8243	11048-97-8	1644.89	1604.54	5144.37	2602.54	1276.6	172390	125182	161489	127062	146405	1.12899	9.466040758567534e-5	2.1782353458250708e-4	0.0167543	-5.89933	down
MW0140024	(-)-Apoglaziovine	Alkaloids	Aporphine alkaloids	C18H19NO3	3	0.8231	2128-77-0	838705	926427	1.5259e+06	937752	905254	5703.75	7933.82	14468.5	6581.51	12439.9	1.13677	0.00127449	0.00211695	108.939	6.76738	up
MW0012826	1-Hexanol	Alcohol and amines	Alcohols	C6H14O	3	0.8214	111-27-3	336466	330840	354182	324286	326262	1497.47	879.95	1105.57	1544.75	2262.83	1.14168	3.882413709585385e-7	2.6838594357548764e-6	229.342	7.84136	up
MW0052423	4-(5-Hydroxy-2-methyl-2-azabicyclo[2.2.2]octan-5-yl)-3-methylbutanoic acid	Organic acids	Organic acids	C13H23NO3	3	0.8112	128637-87-6	184525	212058	209111	124310	198471	4835.35	5849.13	7110.11	6566.31	12495.2	1.13088	3.545299268182684e-4	6.796856824847355e-4	25.1919	4.65489	up
MEDL02680	Lyciumin D	Alkaloids	Plumerane	C45H57N9O11	3	0.8021	150415-40-0	62993.8	85614.1	74250.6	77412.2	109463	3641.91	4074.2	2758.54	3001.42	2789.35	1.13938	5.319933058589697e-4	9.771784427354394e-4	25.1905	4.65481	up
MEDP1962	IAA-L-Ala	Amino acids and derivatives	Amino acids and derivatives	C13H14N2O3	3	0.7976	57105-39-2	423624	400200	435881	441300	402721	10799.9	422.93	13429.9	11147.9	466.52	1.03833	1.1304110861706303e-7	1.0672302843838703e-6	58.0063	5.85814	up
MEDN0750	(±)12-HEPE	Lipids	Free fatty acids	C20H30O3	3	0.7851	81187-21-5	41930.2	31241.9	19817.6	37205.7	41117.8	777.03	546.01	491.47	930.42	753.79	1.13547	0.00118269	0.0019763	48.9645	5.61366	up
MW0114641	Isobutanol	Alcohol and amines	Alcohols	C4H10O	3	0.7808	78-83-1	2.61456e+06	2.69232e+06	2.56645e+06	2.65514e+06	2.55801e+06	39898.5	32187.6	22219	24127.6	29546.2	1.14324	3.9197359609086684e-8	4.909985045769806e-7	88.4348	6.46654	up
MW0107880	L-Homophenylalanine	Amino acids and derivatives	Amino acids and derivatives	C10H13NO2	3	0.7792	943-73-7	213703	221035	184887	182669	225215	19252.7	19903.1	21125.3	18698.8	18617	1.14349	3.217534370965307e-5	8.773178824923406e-5	10.5281	3.39617	up
MW0139681	Scropolioside B	Benzene and substituted derivatives	Benzene and substituted derivatives	C41H46O17	3	0.7782	116084-90-3	13226.3	15809.1	17570.6	12129.5	13033.7	1702.02	585.99	501.75	443.49	396	1.11308	9.746657909076614e-5	2.2304851753463786e-4	19.7752	4.30562	up
MEDL01909	1,7-Bis(4-hydroxyphenyl)-3-heptanone	Phenolic acids	Phenolic acids	C19H22O3	3	0.7712	130233-83-9	310658	328244	319699	368516	348389	1899.8	368.91	393.06	365.06	3202.75	1.11906	5.390737007824594e-6	1.9609100120165445e-5	268.96	8.07125	up
MW0000769	Tetracyclo[6.6.2.0(2,7).0(9,14)]hexadeca-2(7),3,5,9(14),10,12-hexaen-15-ylmethanamine	Benzene and substituted derivatives	Benzene and substituted derivatives	C17H17N	3	0.7643	4053-27-4	194216	197429	210803	183004	192466	6789.83	1335.26	1930.02	1408.72	707.1	1.1177	5.617016663356703e-7	3.3937086533782025e-6	80.3486	6.3282	up
MW0114239	1-(2-Butoxy-1-methylethoxy)propan-2-ol	Alcohol and amines	Alcohols	C10H22O3	3	0.7641	29911-28-2 | 9003-13-8 | 146396-50-1	258781	243035	267649	251525	221190	19694.2	16650	15365.8	17760	17613.3	1.14391	7.242157473581906e-6	2.508406309976602e-5	14.2643	3.83433	up
MEDP0545	2-Pyrrolidinone	Heterocyclic compounds	Heterocyclic compounds	C4H7NO	3	0.7622	616-45-5	584068	588919	623787	600020	603501	25298.3	15589.2	23031.2	16475	21831.7	1.14197	1.9938262419877647e-8	2.992535602839294e-7	29.3498	4.87528	up
MEDP2100	(1H-Indol-4-yl)methanamine	Alkaloids	Plumerane	C9H10N2	3	0.7614	3468-18-6	2.14271e+06	1.53405e+06	2.24693e+06	1.71394e+06	1.40537e+06	35411.3	30622.8	27041.7	28294.8	32155.9	1.14273	4.2972013912229395e-4	8.071180967054585e-4	58.9019	5.88024	up
MEDP0815	N-Ethylacetamide	Alkaloids	Alkaloids	C4H9NO	3	0.7606	625-50-3	625391	646713	611630	622481	634002	13370.1	8817.39	5996.97	6216	7943.28	1.14067	1.2659487610775608e-8	2.1433169766793207e-7	74.1602	6.21257	up
MW0115857	(2-oxobenzo[cd]indol-1(2H)-yl)acetic acid	Organic acids	Organic acids	C13H9NO3	3	0.7596	39273-46-6	153419	145373	145551	144481	140951	5602.79	8231.11	4739.26	5119.84	7744.3	1.14006	1.912658511626335e-8	2.9243694224007133e-7	23.2136	4.5369	up
MW0117299	Pyrrolidine-1-carboximidamide	Alcohol and amines	Amines	C5H11N3	3	0.7579	13932-58-6	215277	255151	293419	262989	230108	3396.99	2573.42	3072.47	4177.49	8129.01	1.13458	4.964199415778732e-5	1.2509891978634572e-4	58.875	5.87958	up
MADP0544	(+/-)-High Proline	Amino acids and derivatives	Amino acids and derivatives	C6H11NO2	3	0.7542	56633-75-1	181569	181942	182250	189434	193510	2901.66	1482.5	4390.39	3950.46	5431.82	1.13127	3.2010032717249014e-8	4.360450182322783e-7	51.1491	5.67664	up
MW0153772	Methasulfocarb	Benzene and substituted derivatives	Benzene and substituted derivatives	C9H11NO4S2	3	0.7468	66952-49-6	16182.5	9292.8	13923.7	15832.9	8869.35	1096.46	1422.32	1574.63	1450.06	2747.16	1.10487	0.00175759	0.00281011	7.73177	2.9508	up
MW0103863	(2S)-2-[[(1S)-1-carboxy-3-methylbutyl]carbamoylamino]pentanedioic acid	Organic acids	Organic acids	C12H20N2O7	3	0.7468	723331-20-2	20478.7	15127.9	17470.9	8860.2	26686	65262.5	63044.3	63930.3	46160	60082.7	1.05121	1.9009000421837224e-5	5.5709325214836945e-5	0.296917	-1.75187	down
MW0010433	Secoisolariciresinol	Lignans and Coumarins	Lignans	C20H26O6	3	0.7462	29388-59-8	148467	173627	161038	289615	294470	17055.9	14564	7937.65	2275.64	9334.78	1.08442	0.00317688	0.00477248	20.8571	4.38247	up
MW0001712	1-Pyrenesulfonic acid	Benzene and substituted derivatives	Benzene and substituted derivatives	C16H10O3S	3	0.746	26651-23-0	1717.92	1857.31	1795.89	2411.16	1263.84	70898.6	68722.6	68490	64377	69942.5	1.14182	2.602834914759285e-7	1.962137089587769e-6	0.0264174	-5.24237	down
MW0127462	Divinyl sulfide	Others	Others	C4H6S	3	0.7451	627-51-0	83035.7	77816.6	101884	73793.4	84902.9	961.46	3649.75	1929.32	4120.97	2191.46	1.12152	5.939172636335102e-5	1.452960589153345e-4	32.7888	5.03513	up
MEDP1670	Gly-Gly-Phe	Amino acids and derivatives	Amino acids and derivatives	C13H17N3O4	3	0.7442	6234-26-0	64887.9	33618.3	26638.9	66123.8	79023.3	2510.18	12221.5	3375.37	2472.66	692	1.02536	0.00702444	0.00981772	12.7066	3.66751	up
MEDN1654	Gemfibrozil	Benzene and substituted derivatives	Benzene and substituted derivatives	C15H22O3	3	0.7435	25812-30-0	23706	26969.2	27458.1	20756.4	21984.9	59984.8	65147.8	56718.7	143453	58825.6	1.03414	0.0342474	0.0418915	0.314671	-1.66808	down
MW0004948	4-ethyl-N-(4H-1,2,4-triazol-4-yl)benzamide	Benzene and substituted derivatives	Benzene and substituted derivatives	C11H12N4O	3	0.7431	777874-30-3	27044.4	25916.5	11538	18106	6723.53	1398.49	765.47	334.51	560.9	187.47	1.07868	0.0120662	0.0159037	27.5124	4.78201	up
MW0111358	(-)-erythro-Anethole glycol 1-glucoside	Benzene and substituted derivatives	Benzene and substituted derivatives	C16H24O8	3	0.7427	217973-33-6	577.93	1900.68	885.84	2465.76	1805.63	28198.9	24170	28422.8	31284.2	35764	1.11015	8.993734168843649e-5	2.0839445236847732e-4	0.0516494	-4.27511	down
MW0005333	Benzoic acid, 4-(1,1-dimethylethyl)-, [(2-hydroxy-1-naphthalenyl)methylene]hydrazide	Benzene and substituted derivatives	Benzene and substituted derivatives	C22H22N2O2	3	0.7421	68758-85-0	14626.4	9453.81	9673.36	17342.3	17885.2	390.53	358.05	200.87	1032.62	228.9	1.11046	0.00174208	0.00279068	31.1995	4.96345	up
MW0002568	2-[(4-Phenyl-1,3-thiazol-2-yl)carbamoyl]benzoic acid	Benzene and substituted derivatives	Benzene and substituted derivatives	C17H12N2O3S	3	0.7415	71591-64-5	222.43	63.33	750.72	539.67	125.14	6974.28	6007.55	8299.52	6492.04	9497.64	1.07083	2.5576266723155596e-4	5.109119947335399e-4	0.0456464	-4.45335	down
MW0116142	[(4,5-diphenyl-4H-1,2,4-triazol-3-yl)thio]acetic acid	Organic acids	Organic acids	C16H13N3O2S	3	0.7406	54559-45-4	30.25	180.61	388.18	316.3	122.77	8001.6	7426.16	7746.61	4430.93	6941.62	1.08186	4.4387581523050825e-4	8.308956271618278e-4	0.0300493	-5.05653	down
MEDL02729	Traumatic acid	Lipids	Free fatty acids	C12H20O4	3	0.7401	6402-36-4	95453.6	114287	110770	118806	109405	11314.1	19189.8	18211.7	11573.8	8312.79	1.11987	5.060278564044656e-7	3.1812921085654327e-6	7.9986	2.99975	up
MW0002398	4-((4-Hydroxy-3,5-dimethoxyphenyl)thioxomethyl)morpholine	Phenolic acids	Phenolic acids	C13H17NO4S	3	0.7394	64709-43-9	153619	152335	143547	147164	136979	2369.4	418.2	3280	1293.81	120.44	1.08589	5.322541394312525e-7	3.24811500473431e-6	98.0564	6.61554	up
MW0115788	tert-Butyl 1H-indol-4-ylcarbamate	Organic acids	Organic acids	C13H16N2O2	3	0.739	819850-13-0	125614	120244	115889	116118	125307	794.42	1028.68	2546.96	677.4	647.79	1.13313	3.2038593789736555e-7	2.3335232197827646e-6	105.908	6.72667	up
MW0142559	2'-Phospho-5'-adenylyl sulfate	Nucleotides and derivatives	Nucleotides and derivatives	C10H15N5O13P2S	3	0.7388	62230-89-1	172625	169755	169632	175718	167194	22040.3	16412.5	8721.58	18567.3	25787.2	1.11669	6.95009276936206e-9	1.378435065923475e-7	9.34049	3.2235	up
MEDP0396	2'-Deoxycytidine-5'-monophosphate	Nucleotides and derivatives	Nucleotides and derivatives	C9H14N3O7P	3	0.7381	1032-65-1	7777	17256.1	4419.25	519.56	8496.24	359210	369938	365750	357145	325268	1.06561	1.6051200456960289e-7	1.3173054168126032e-6	0.021644	-5.52989	down
MW0117467	2-[(2-Methoxyphenyl)amino]pyridine-3-carboxylic acid	Organic acids	Organic acids	C13H12N2O3	3	0.7372	114501-02-9	9508.89	3591.71	3363.44	5057.59	5552.21	62405	62551	78750.5	72765.2	76971.2	1.12239	1.442264345628243e-5	4.425068876273762e-5	0.0766003	-3.70651	down
MW0122823	Ametoctradin	Heterocyclic compounds	Heterocyclic compounds	C15H25N5	3	0.7363	865318-97-4	2.4246e+06	3.11652e+06	3.01925e+06	3.74138e+06	3.28403e+06	432545	465917	363756	283874	490453	1.12986	1.6274385109807905e-4	3.4760417426846115e-4	7.65304	2.93603	up
MEDP1062	Thioacetic-acid-S-methyl-ester	Others	Lactones	C3H6OS	3	0.7343	1534-08-3	615640	593788	617724	574738	610044	2481.11	10732.1	7101.07	2816.51	2590.14	1.12895	7.653804504121804e-8	8.019646731991778e-7	117.101	6.8716	up
MW0126681	1-Boc-3-Methanesulfonyloxyazetidine	Others	Lactones	C9H17NO5S	3	0.7342	141699-58-3	8592.26	6342.64	4382.7	6414	3164.32	39152	103525	59982.3	69704.1	19857	1.05656	0.0204215	0.0258724	0.0988841	-3.33812	down
MW0163447	Abacavir 5'-beta-D-Glucuronide	Organic acids	Organic acids	C20H26N6O7	3	0.7342	384329-76-4	219372	312518	363428	315491	315069	7879.46	2981.47	2970.32	17837.6	3956.44	1.11114	1.9208985784358604e-4	4.0254302285209353e-4	42.8313	5.42059	up
MW0136755	6''-O-Acetyldaidzin	Flavonoids	Isoflavones	C23H22O10	3	0.734	71385-83-6	1269.76	1879.4	4606.35	1092.79	1680.51	14369.3	18187.2	12072.9	9036.97	14591.5	1.0652	6.575196872484775e-4	0.00117033	0.15425	-2.69665	down
MW0152673	NG-Hydroxy-L-arginine, Monoacetate Salt	Amino acids and derivatives	Amino acids and derivatives	C8H18N4O5	3	0.7328	53598-01-9 | 53054-07-2	721734	646511	499933	612907	640009	33740.1	39053.3	38445	48179.5	38815.5	1.14136	7.950256174449968e-5	1.8867701975261607e-4	15.7445	3.97678	up
MEDP1675	Leu-Leu-Gly	Amino acids and derivatives	Amino acids and derivatives	C14H27N3O4	3	0.7284	4464-36-2	8087.68	19266.3	15901.1	9471.51	6994.45	117248	122487	107969	105328	122702	1.11324	6.774086391171963e-8	7.321898084782565e-7	0.10373	-3.26909	down
MW0013154	2,5-Dimethyl-1H-pyrrole	Others	Others	C6H9N	3	0.7256	625-84-3	14519.1	14977.6	14005.4	11856.9	11641.3	190.96	846.51	2262.09	392.37	515.69	1.0717	3.1779171757006405e-6	1.2976495134110948e-5	15.9235	3.99309	up
MW0007914	1-(2,3-Dimethylphenyl)-3-phenylthiourea	Benzene and substituted derivatives	Benzene and substituted derivatives	C15H16N2S	3	0.7245	13528-13-7	494705	539517	511160	500954	499988	2327.48	3989.56	3893.68	984.67	4486.12	1.13268	3.2584562589830325e-7	2.360255707593797e-6	162.377	7.34321	up
MW0054697	Medicagenic acid	Terpenoids	Triterpene	C30H46O6	3	0.7197	599-07-5	148049	137217	144589	127358	86534.2	3875.28	1828.05	1001.36	5365.2	12727.1	1.0806	2.7500687363171244e-4	5.434892662757212e-4	25.9607	4.69826	up
MEDN1110	1,11-Undecanedicarboxylic acid	Lipids	Free fatty acids	C13H24O4	3	0.7173	505-52-2	28846.1	20550.2	32130	31609	32507.9	1729.27	1894.07	129.78	271.58	111.5	1.05783	1.6504632321326222e-4	3.516204277152108e-4	35.2118	5.13799	up
MW0140160	Bunolol	Benzene and substituted derivatives	Benzene and substituted derivatives	C17H25NO3	3	0.7164	27591-01-1	6947.04	2341.22	1321.91	10204.1	8678.69	229282	188317	209497	207567	204835	1.09871	2.0422388343518373e-6	9.451027494528226e-6	0.0283724	-5.13937	down
MW0111656	1,2,3-Propanetriol, 1-(5-methyl-3-furanyl)-	Heterocyclic compounds	Heterocyclic compounds	C8H12O4	3	0.7163	33597-67-0	42246.1	46359.1	28040.8	31101.2	37944.5	1317.13	461.84	1624.56	1555.19	929.1	1.1229	4.360677837248499e-4	8.18118161808108e-4	31.5383	4.97903	up
MW0140098	Cassythicine	Alkaloids	Aporphine alkaloids	C19H19NO4	3	0.7143	5890-28-8	3368.96	1704.86	2851.09	7153.09	6787.92	36957.6	73823.6	18745.9	68247.7	66820	1.05534	0.0101939	0.0136739	0.0826393	-3.59703	down
MW0110670	2,2',2'',2'''-(Benzene-1,2-diyldinitrilo)tetraethanol	Alcohol and amines	Alcohols	C14H24N2O4	3	0.7134	22745-71-7	137024	174769	148167	112188	169466	826.14	2477.63	144.76	101.26	325.14	1.10311	1.9948182232907733e-4	4.1490226716634567e-4	191.388	7.58035	up
MEDP0298	Aminocaproic acid	Organic acids	Organic acids	C6H13NO2	3	0.7088	60-32-2	2.21993e+06	2.07146e+06	2.28362e+06	2.25859e+06	2.04358e+06	13593.8	19138.1	6066.54	7503.77	10455.5	1.13899	1.5531509303666618e-6	7.632889233011382e-6	191.642	7.58227	up
MW0109287	Plantaricin BN	Organic acids	Organic acids	C24H36O10	3	0.7081	144377-77-5	1120.89	3483.45	183.8	2888.87	3092.56	190732	163222	181823	157326	158216	1.08805	1.3599770756681487e-5	4.211378825396163e-5	0.0126504	-6.30467	down
MEDP0694	2,5-Dimethylpyrazine	Alkaloids	Alkaloids	C6H8N2	3	0.7054	123-32-0	52156.5	56233.6	56752.6	56080.5	54985.3	43.79	3074.14	254.49	4246.07	108.24	1.01163	7.928078246910306e-11	5.388204917878308e-9	35.7471	5.15976	up
MW0008765	4-Amino-N,N-diethylbenzenesulfonamide	Benzene and substituted derivatives	Benzene and substituted derivatives	C10H16N2O2S	3	0.7052	1709-39-3	29921.9	23170.3	21531.8	21290.4	24621.8	93646.9	88221.6	103553	79211	88053.2	1.13106	1.475159942673231e-5	4.4929003007195665e-5	0.266269	-1.90904	down
MW0104940	1-Propanesulfonic acid, 3-[[(dimethylamino)thioxomethyl]thio]-	Organic acids	Organic acids	C6H13NO3S3	3	0.7049	68901-20-2	191.82	427.51	1284.33	679.65	1978.01	22810.2	27108.1	32547.7	28744.2	27856.3	1.09268	4.020134786182664e-5	1.0481290381502845e-4	0.0327996	-4.93018	down
MW0160592	Presqualene diphosphate	Organic acids	Organic acids	C30H52O7P2	3	0.7025	29849-75-0	30197.2	31665.3	30112	44050	35705.4	206227	198538	200966	202641	201342	1.13833	3.762254145168584e-9	9.279988102715821e-8	0.170078	-2.55573	down
MW0111090	Isopropyl-methyl-prop-2-ynyl-amine	Alcohol and amines	Amines	C7H13N	3	0.7024	143346-98-9	28550.5	30354.1	29528.9	25991.2	20401.3	459.9	274.32	813.59	2675.9	2693.47	1.06546	5.758599550214014e-5	1.421307681578748e-4	19.4915	4.28477	up
MW0117298	1-Pyrrolidinecarboxaldehyde, 3-(1,3-benzodioxol-5-ylmethylene)-2-oxo-	Others	Others	C13H11NO4	3	0.702	218924-25-5	4111.24	633.39	764.63	2109.81	2745.78	73601.1	55822.7	59714.4	52957.7	62543.6	1.10126	5.373976204894492e-5	1.3362752772170484e-4	0.0340233	-4.87733	down
MW0111612	2-(n-Heptanoyl)thiophene	Others	Ketone compounds	C11H16OS	3	0.7016	30711-40-1	1846.92	981.69	603.69	135.95	214.28	8594.16	10248.5	10031.7	9421.78	10083.8	1.04011	3.4174268651212745e-8	4.483018234088223e-7	0.0781839	-3.67698	down
MW0002730	2-Aminobenzenecarbothioamide	Benzene and substituted derivatives	Benzene and substituted derivatives	C7H8N2S	3	0.7013	2454-39-9	149316	132730	133301	148577	154668	3466.33	4642.53	6958.8	1456.74	1610.18	1.11809	2.6937997490325042e-6	1.1507359953559364e-5	39.6255	5.30836	up
MADN0517	Thioisonicotinamide	Others	Others	C6H6N2S	3	0.7007	2196-13-6	321.88	1176.12	894.81	290.57	257.23	36781.6	34971.6	35051.8	36380.3	34382.3	1.12119	3.908828132879492e-9	9.303010956253192e-8	0.0165605	-5.91611	down
MW0013131	2,4,6-Octatriyn-1-ol	Alcohol and amines	Alcohols	C8H6O	3	0.6988	13033-21-1	28350.3	9358.98	39014.1	11954.7	25669.2	163.96	629.3	1044.44	289.49	1055.94	1.08077	0.0153268	0.0197635	35.9229	5.16683	up
MW0118765	2-Methylfuran	Heterocyclic compounds	Heterocyclic compounds	C5H6O	3	0.6988	534-22-5	83763.1	75254.9	89389.1	50670.4	88655.6	2301.54	2489.31	1487.88	1750.49	962.03	1.13311	4.4994321207618795e-4	8.403647884741357e-4	43.1234	5.4304	up
MW0122463	PKR Inhibitor	Benzene and substituted derivatives	Benzene and substituted derivatives	C13H8N4OS	3	0.6978	608512-97-6	6672.89	7565.65	8882.46	5986.82	6501.83	42937.9	37994.2	28463.4	43725.2	30884.5	1.12502	5.382669398384081e-4	9.854425513964702e-4	0.193525	-2.36941	down
MW0127109	O-Ethyl methylphosphonothioate	Organic acids	Organic acids	C3H9O2PS	3	0.6961	18005-40-8 | 38315-72-9 | 38315-77-4 | 36585-70-3	41006.7	33748.5	32406.1	24784.4	17013.7	137105	125415	147686	124307	133034	1.10132	1.1707706435726613e-7	1.0717054352703591e-6	0.223144	-2.16395	down
MEDN1024	D-piperidine acid	Organic acids	Organic acids	C6H11NO2	3	0.6938	1723-00-8	579228	564104	581379	542075	523504	7245.38	7606.12	746.29	5779.26	7115.83	1.10852	7.539476335325836e-7	4.229214671600283e-6	97.9294	6.61367	up
MEDP2062	Phosphorylcholine	Lipids	LPC	C5H14NO4P	3	0.6937	645-84-1	3253.64	541.43	213.27	295.96	1098.48	9015.67	8473.45	11721	9880.94	10104.8	1.01935	3.986049831997465e-6	1.544362562815762e-5	0.109822	-3.18676	down
MW0002643	2-amino-4-(3,4-dimethoxyphenyl)-7,7-dimethyl-5-oxo-5,6,7,8-tetrahydro-4H-chromene-3-carbonitrile	Benzene and substituted derivatives	Benzene and substituted derivatives	C20H22N2O4	3	0.6936	164410-72-4 | 5118-60-5	214467	244927	237573	229336	185210	3928.61	2879.83	2727.76	2230.38	417.06	1.11412	3.0231945085781992e-5	8.35264021773015e-5	91.23	6.51144	up
MEDN1138	3-Nitrotyrosine	Amino acids and derivatives	Amino acids and derivatives	C9H10N2O5	3	0.6928	3604-79-3	117965	115051	98466.4	131222	124813	241.86	3826.36	4103.78	349.55	423.52	1.07845	2.159327536713434e-5	6.245554993341287e-5	65.6805	6.03739	up
MW0117364	Benzimidazole, 2-((2-(diethylamino)ethyl)thio)-	Benzene and substituted derivatives	Benzene and substituted derivatives	C13H19N3S	3	0.6895	25369-81-7	14610.6	13300.4	6009.5	11098.9	9179.57	324.63	1287.43	433.57	50.83	606.73	1.03765	0.00226786	0.00351466	20.05	4.32553	up
MW0000074	2-Sulfamoylacetylphenol	Phenolic acids	Phenolic acids	C8H9NO4S	3	0.6885	74538-97-9	162851	167254	171947	149678	124438	1070.78	1319.04	3170.15	392.6	869.16	1.12449	5.3831554814861784e-5	1.3365628959993999e-4	113.779	6.83009	up
MW0118218	2-Amino-4,5,6,7-tetrahydro-1-benzothiophene-3-carboxylic acid	Organic acids	Organic acids	C9H11NO2S	3	0.6885	5936-58-3	172625	169755	169632	175718	167194	29061	38007.8	34222.6	25510.2	36710.6	1.1364	7.793546581453762e-10	2.885344134378215e-8	5.22851	2.3864	up
MW0111400	(2-Amino-4,5,6,7-tetrahydro-1-benzothien-3-yl)(4-methylphenyl)methanone	Benzene and substituted derivatives	Benzene and substituted derivatives	C16H17NOS	3	0.6866	247206-89-9	20905.5	49972.9	50381.8	28394.6	47001.4	753.09	1611.97	2186.76	769.35	1970.12	1.1124	0.00346257	0.00517367	26.9714	4.75336	up
MW0119394	3-amino-4,6-dimethyl-N-(1-phenylethyl)thieno[2,3-b]pyridine-2-carboxamide	Alcohol and amines	Amines	C18H19N3OS	3	0.6848	329934-51-2	80607.2	83953.6	48182.3	55871.6	61124.4	23330.7	5776.63	17602.1	14781	7507.97	1.03207	6.606159085715948e-4	0.00117458	4.77894	2.25669	up
MW0120183	4-Amino-2-(methylthio)pyrimidine-5-carboxamide	Alcohol and amines	Amines	C6H8N4OS	3	0.6848	89533-28-8	49380.6	50224.5	50153.7	55726.2	57080.2	127435	142520	132631	155201	136394	1.13598	1.4675943932076685e-5	4.478044430556732e-5	0.378238	-1.40263	down
MW0052685	Ethyl 2-hydroxy-3-(3-indolyl)propanoate glucoside	Others	Lactones	C19H25NO8	3	0.6836	143884-93-9	6674.88	2539.63	849.09	6104.72	11854.6	320743	295418	276185	259399	309729	1.09648	8.551746614844402e-6	2.8494419720661545e-5	0.0191744	-5.70468	down
MW0049226	4-[5-[[4-[5-[Acetyl(hydroxy)amino]pentylamino]-4-oxobutanoyl]-hydroxyamino]pentylamino]-4-oxobutanoic acid	Organic acids	Organic acids	C20H36N4O8	3	0.6835	84211-46-1	7469.96	5811.74	5182.23	4623.74	5374.12	45137.9	56503.4	31903.8	52711.7	37552.3	1.12687	9.552207530959322e-4	0.0016272	0.12717	-2.97517	down
MW0157881	Thr-Asp	Amino acids and derivatives	Amino acids and derivatives	C8H14N2O6	3	0.6834	108320-97-4	194195	232915	216688	168537	184090	494354	496403	494900	484208	507122	1.12728	3.124710526937768e-6	1.2822088024330843e-5	0.402273	-1.31375	down
MW0114142	Cycloxydim	Others	Ketone compounds	C17H27NO3S	3	0.6823	101205-02-1 | 99434-58-9	99046.5	84377.7	64240.2	93488.3	112061	14537	33390.4	17497.2	14468.2	18175.8	1.08957	2.8523497609436174e-4	5.623686037552741e-4	4.6214	2.20833	up
MW0123986	Ethyl 4-amino-1-piperidinecarboxylate	Others	Lactones	C8H16N2O2	3	0.6815	58859-46-4	42541.4	40922.4	20241.1	27490.4	32819.2	1500.13	626.78	991.9	520.01	455.95	1.12437	0.00152443	0.00248747	40.0546	5.3239	up
MW0001208	1-(4-Nitrophenyl)azepane	Benzene and substituted derivatives	Benzene and substituted derivatives	C12H16N2O2	3	0.6815	13663-23-5	167698	171876	154281	156926	120358	38063.7	40326.9	38588.7	33633.6	23017.2	1.11737	6.450877565859658e-5	1.5643612845301586e-4	4.44128	2.15097	up
MW0009958	2-Methyl-6-(2-phenylethenyl)pyridine	Benzene and substituted derivatives	Benzene and substituted derivatives	C14H13N	3	0.6803	6266-99-5 | 7370-21-0	64545.2	70275.5	69312.4	55532.5	60761.4	1496.98	621.83	1195.62	3005.82	1074.78	1.12568	1.5847689020537975e-5	4.783016287720338e-5	43.33	5.4373	up
MW0125866	N'-nitrosonornicotine	Heterocyclic compounds	Heterocyclic compounds	C9H11N3O	3	0.6797	16543-55-8	173928	201177	228238	199693	210909	723012	703229	623545	616808	643251	1.13574	3.627749087307486e-6	1.4328892367139074e-5	0.306342	-1.70678	down
MW0125564	1-(3-Acetamidophenyl)-5-mercaptotetrazole	Alcohol and amines	Amines	C9H9N5OS	3	0.6793	14070-48-5	1321.99	929.3	1437.98	2395.63	348.92	55786.7	65244.1	49777.2	62998.7	40551.1	1.11387	2.710891790366292e-4	5.370208945006233e-4	0.0234505	-5.41424	down
MW0004679	[1,1'-Biphenyl]-4-carbothioamide	Benzene and substituted derivatives	Benzene and substituted derivatives	C13H11NS	3	0.6793	13363-50-3	235434	203726	189770	122657	205579	2821.79	1057.41	9065.67	2326	4435.84	1.10951	5.360380888525159e-4	9.824416457957002e-4	48.5706	5.60201	up
MW0116973	2-((4-methylbenzyl)thio)-1H-benzo[d]imidazole	Benzene and substituted derivatives	Benzene and substituted derivatives	C15H14N2S	3	0.6787	352333-42-7	4179.52	11411	21869.2	4816.98	3400.82	127396	114208	104695	99005.2	76332	1.06986	1.0022305323368339e-4	2.281032878242029e-4	0.0875658	-3.51349	down
MW0001440	1-(Toluene-4-sulfonyl)piperazine	Benzene and substituted derivatives	Benzene and substituted derivatives	C11H16N2O2S	3	0.6778	27106-51-0	66929.8	66401.3	12180.3	58531.7	61113.4	462.05	324.75	286.86	182.03	240.13	1.12256	0.00697133	0.00975167	177.265	7.46976	up
MW0137498	Benzyl cinnamate	Benzene and substituted derivatives	Benzene and substituted derivatives	C16H14O2	3	0.6777	103-41-3 | 8014-16-2 | 78277-23-3	371719	217076	370550	334843	345005	24773.1	20040.3	18388.9	17956.3	19953.3	1.13763	4.172419544824182e-4	7.863406065245573e-4	16.2117	4.01896	up
MW0015528	Absintholide	Heterocyclic compounds	Heterocyclic compounds	C30H38O8	3	0.6767	91997-90-9	102842	139184	114530	99708.2	109216	954.95	1545.23	579.41	759.77	2648	1.12986	8.728677605545002e-5	2.0338429217955207e-4	87.1665	6.4457	up
Lmhp011388	2-alpha-Linolenoyl-glycerol	Lipids	Glycerol ester	C21H36O4	3	0.6718	55268-58-1	128695	140877	117086	87436.9	212969	82.73	116.05	536.89	176.54	2428.55	1.0995	0.00279669	0.00425894	205.661	7.68413	up
MW0118362	2-(9h-Carbazol-9-yl)benzoic acid	Organic acids	Organic acids	C19H13NO2	3	0.6712	6286-88-0	59869.3	56475	60071.9	57764.2	56448.3	601.94	947.89	248.02	797.37	333.47	1.13238	1.100124660630136e-7	1.0473186769198895e-6	99.235	6.63278	up
MW0157915	Thr-Tyr	Amino acids and derivatives	Amino acids and derivatives	C13H18N2O5	3	0.6683	145295-02-9	30305	30278.3	54175.5	42896	55435.7	14706.4	7525.81	12255.2	9075.54	4846.98	1.04898	0.00261184	0.00399204	4.40179	2.13809	up
MW0116210	5-Benzyloxygramine	Alkaloids	Plumerane	C18H20N2O	3	0.6678	1453-97-0	2959.04	11086.6	9838.23	2093.92	9487.87	258367	252462	219720	221135	243587	1.10663	3.387002806081848e-6	1.3564294891664325e-5	0.0296717	-5.07477	down
MW0127144	(4,5-Dimethyl-4H-[1,2,4]triazol-3-ylsulfanyl)-acetic acid	Organic acids	Organic acids	C6H9N3O2S	3	0.667	15834-57-8	12329	9963.81	10478.2	12146.3	14918.5	389744	392821	379494	380291	424972	1.14371	1.0738094414780205e-6	5.697345635357905e-6	0.0304148	-5.03908	down
MEDP0212	N-Acetylserotonin	Alkaloids	Plumerane	C12H14N2O2	3	0.666	1210-83-9	18370.8	10736.7	28184.5	25012.3	27904.7	456.43	628.68	589.09	95.62	97.62	1.09543	0.00287104	0.00436051	59.0161	5.88304	up
MW0159737	Tunicamycin	Others	Others	C39H64N4O16	3	0.6649	11089-65-9	57293.7	50683.3	64921.6	58917.4	65176.8	525.54	1398.93	2770.04	2765.75	2762.54	1.10746	1.9026774338080564e-5	5.5709325214836945e-5	29.052	4.86057	up
MW0009824	Sultiame	Benzene and substituted derivatives	Benzene and substituted derivatives	C10H14N2O4S2	3	0.6646	61-56-3	4334.43	4665.49	3142.36	4796.24	2067.15	43607.7	37397.6	39523.4	41975.1	45990.5	1.1253	2.7104290987035848e-6	1.154878485534571e-5	0.0911567	-3.45551	down
MW0148408	Diamidafos	Benzene and substituted derivatives	Benzene and substituted derivatives	C8H13N2O2P	3	0.6627	1754-58-1	7524.37	12460.1	11433	6746.55	9840.86	35461.6	34862.1	36882.8	36576.6	32017.9	1.10884	1.486610315482461e-7	1.2383463927968899e-6	0.273064	-1.87269	down
MW0117913	5-methyl-4-(4-methylphenyl)-4H-1,2,4-triazole-3-thiol	Others	Ketone compounds	C10H11N3S	3	0.6577	149747-23-9	159704	149978	140341	153163	155852	2572.73	4227.22	107.24	229.12	2957.04	1.05705	4.3044248580464297e-7	2.8570405631495426e-6	75.2019	6.2327	up
MEDL02015	2-Phenylethanol	Phenolic acids	Phenolic acids	C8H10O	3	0.6577	60-12-8	244479	246370	268174	253652	261976	1914.35	2513.81	7286.92	1585.53	1455.88	1.12786	1.799855965197475e-7	1.4278857323899969e-6	86.3791	6.43261	up
MW0105524	Ala-Lys	Amino acids and derivatives	Amino acids and derivatives	C9H19N3O3	3	0.6572	6366-77-4	12725.8	14524.3	17307.2	25522.7	22276.9	347.81	920.64	1332.78	1792.57	50.67	1.01293	0.00163966	0.00264954	20.7802	4.37714	up
MW0117181	1-Methylbenzoimidazol-5-amine	Benzene and substituted derivatives	Benzene and substituted derivatives	C8H9N3	3	0.657	10394-38-4	10663.9	8813.1	5300.38	4296.38	3311.26	33758.1	30704	31114.3	27361.4	32532.9	1.07134	1.2257729925812654e-6	6.361800017571303e-6	0.208303	-2.26325	down
MEDP1835	Methyl 4-tert-butylphenylacetate	Benzene and substituted derivatives	Benzene and substituted derivatives	C13H18O2	3	0.6553	3549-23-3	261.73	1114.17	2250.29	3194.58	761.61	12892	13143.5	8963.26	10633	12159.2	1.00923	1.3757077281468982e-5	4.2443131020235785e-5	0.131204	-2.93012	down
MW0117989	2,5-Dimethyl-3-(methyldithio)furan	Heterocyclic compounds	Heterocyclic compounds	C7H10OS2	3	0.6546	61197-06-6	13834.1	31471.8	31744.8	35608.9	29491.6	4229.53	1733.72	2118.37	1397.78	1351.08	1.10048	0.00202666	0.00318755	13.1251	3.71426	up
MW0002613	2-acetyl-N-phenylhydrazinecarbothioamide	Benzene and substituted derivatives	Benzene and substituted derivatives	C9H11N3OS	3	0.6534	13153-00-9	112960	130019	178612	134116	111565	4977.45	2912.3	3023.93	6519.42	380.08	1.07634	4.069723932676781e-4	7.687256317278364e-4	37.4595	5.22726	up
MW0115795	Isopropenylpyrazine	Heterocyclic compounds	Heterocyclic compounds	C7H8N2	3	0.6518	38713-41-6	76888.3	64023	88419.1	60839.1	67593.9	6454.49	2516.61	1975.92	3017.35	4018.82	1.12391	1.3158846972142146e-4	2.8998199808979915e-4	19.8943	4.31428	up
MW0120636	4-Morpholinesulfonamide	Alcohol and amines	Amines	C4H10N2O3S	3	0.6499	25999-04-6	10330.7	4826.79	7323.35	7231.48	10166.7	36682.2	36064.1	35940.1	37569.3	36162.7	1.11109	2.8157832070636558e-6	1.1936628048264759e-5	0.218613	-2.19355	down
MW0114870	Methylthiomethylmercaptan	Others	Hydrocarbon derivatives	C2H6S2	3	0.6488	29414-47-9	8857.14	16157.9	8159.65	11508.3	10441.6	140171	136886	148112	144016	76347.4	1.12361	8.261062140726158e-4	0.00143513	0.085394	-3.54972	down
MW0001619	1-Hydroxypyrene	Benzene and substituted derivatives	Benzene and substituted derivatives	C16H10O	3	0.6475	5315-79-7	12237.6	7614.1	8984.84	8230.44	7560.75	21056.9	20480.5	18304.3	18227.4	17096.4	1.07945	2.434209214261824e-5	6.980021602341135e-5	0.468949	-1.0925	down
MW0109685	Serylproline	Amino acids and derivatives	Amino acids and derivatives	C8H14N2O4	3	0.6441	23827-93-2	5.57457e+06	5.52651e+06	5.46393e+06	5.48717e+06	5.23542e+06	55138.1	1382.54	935.36	84362.2	92229.3	1.02862	5.341898885253817e-9	1.1265320940294759e-7	116.59	6.8653	up
MEDP1211	N-Acetylpyrrolidine	Alkaloids	Alkaloids	C6H11NO	3	0.6425	4030-18-6	139829	153987	146764	151139	135612	2372.17	651.25	1731.56	1757.93	969.71	1.13414	1.6521772057052801e-6	8.048325218435662e-6	97.2027	6.60292	up
MW0118226	2-Amino-4,6-diphenylpyridine-3-carbonitrile	Heterocyclic compounds	Heterocyclic compounds	C18H13N3	3	0.642	4604-06-2	13139.4	16404	3295.23	5971.69	5822.97	158.19	1842.38	133.78	152.57	71.11	1.02509	0.0265461	0.0331032	18.9282	4.24246	up
MW0140746	(3r,3as,6ar)-Hexahydrofuro[2,3-B]furan-3-Yl [(1s,2r)-1-Benzyl-2-Hydroxy-3-{isobutyl[(4-Methoxyphenyl)sulfonyl]amino}propyl]carbamate	Benzene and substituted derivatives	Benzene and substituted derivatives	C28H38N2O8S	3	0.6368	206362-00-7	3726.26	1951.84	225.8	104.72	1253.16	39549.2	27209.7	29446	25884.1	34360	1.01929	1.5803199448645046e-4	3.3840784423448136e-4	0.0464163	-4.42923	down
MEDP1086	Ethylazine	Alcohol and amines	Polyamines	C12H16N3O3PS2	3	0.636	2642-71-9	4315.94	5287.88	893.3	5012.46	4758.78	146009	161553	155489	167856	156633	1.11118	7.114846087581782e-7	4.0733105092478515e-6	0.0257363	-5.28005	down
MW0001387	Tribenzoyl d-1,6-galactosan	Benzene and substituted derivatives	Benzene and substituted derivatives	C27H22O8	3	0.6354	5334-19-0	52496.4	33901.3	20668.8	34538.6	37719.3	165.65	409.6	39.41	167.26	431.09	1.11232	0.00217866	0.00339497	147.834	7.20784	up
MW0120236	1H-pyrrolo[3,2-b]pyridine	Alkaloids	Plumerane	C7H6N2	3	0.6346	272-49-1	145210	117767	121566	126989	135751	374198	384829	370317	373773	365622	1.13977	1.9863330547668237e-9	5.9313639686158546e-8	0.346374	-1.5296	down
MW0112732	Isochlorogenic acid A	Phenolic acids	Phenolic acids	C25H24O12	3	0.6335	2450-53-5 | 89919-62-0 | 879305-14-3	426.95	1987.4	1218.57	2550.52	7268.63	2.33715e+06	2.23965e+06	2315015	2.12739e+06	2.34272e+06	1.12681	6.048553715470554e-7	3.6051756247112666e-6	0.00118396	-9.72216	down
MW0114195	D-erythro-D-galacto-Octitol	Alcohol and amines	Alcohols	C8H18O8	3	0.6313	27655-86-3	975075	807574	1.09503e+06	830226	1.04559e+06	11658.9	18457.5	2436.51	19354.4	17812.1	1.11046	7.844296235687231e-5	1.864279248024954e-4	68.1804	6.09129	up
MW0053853	Heneicosanoic acid	Lipids	Free fatty acids	C21H42O2	3	0.6294	2363-71-5	26853.3	28149.2	39892.2	27153.2	21200.3	13399.5	16691.5	10098.8	11242.7	14703.5	1.02559	0.00491984	0.00707812	2.16596	1.11501	up
MW0141775	1-methyl-3-[(E)-(4-oxo-3-prop-2-enyl-1,3-thiazolidin-2-ylidene)amino]thiourea	Heterocyclic compounds	Heterocyclic compounds	C8H12N4OS2	3	0.6273	87958-67-6	14367.5	12819.9	12502.7	16848.9	15487.5	480134	481400	469119	490930	517057	1.14445	4.135103722101316e-7	2.7868918716735693e-6	0.0295355	-5.08141	down
MW0105011	3-Ethyl-2-thioxoimidazolidin-4-one	Others	Ketone compounds	C5H8N2OS	3	0.6266	32607-37-7	92519.6	88309.8	102516	92053.8	86046	27445.8	33761.6	47611.4	26345.1	38265.8	1.09126	4.607324992644595e-6	1.7171819771243613e-5	2.66071	1.41181	up
MEDL01829	Isothankunic acid	Terpenoids	Triterpene	C30H48O6	3	0.6245	22882-19-5	14378.2	15635.2	11489.5	8364.54	20967.2	551252	369735	519084	386003	477703	1.13465	2.3174108228188087e-4	4.696844806345663e-4	0.0307472	-5.0234	down
MW0115928	(4-Methoxypyridin-2-yl)methanamine	Alkaloids	Pyridine alkaloids	C7H10N2O	3	0.6245	194658-14-5	133982	137118	127289	129189	174398	5531.77	6359.28	5472.84	502.09	5371.83	1.07297	8.245955889852595e-5	1.9403619367929975e-4	30.2084	4.91688	up
MW0117676	2-benzylsulfanyl-6-phenyl-1H-pyrimidin-4-one	Benzene and substituted derivatives	Benzene and substituted derivatives	C17H14N2OS	3	0.6243	62459-17-0	29756	46186	40896.7	34102.9	28212.9	1503.21	475.73	1013.89	1627.14	454.82	1.11834	4.892885791217805e-4	9.05727525352096e-4	35.3029	5.14171	up
FDATP00848	Tromethamine	Alcohol and amines	Alcohols	C4H11NO3	3	0.6229	77-86-1	530912	499648	457204	435664	410892	11997.4	1100.81	1042.03	1442.8	1246.05	1.11414	2.454316627367718e-5	7.024966970784686e-5	138.708	7.11591	up
MW0106088	Butylphosphonic acid	Organic acids	Organic acids	C4H11O3P	3	0.6195	3321-64-0	323913	318628	327620	322312	330829	407.69	3647.61	6430.09	2568.72	1286.84	1.10752	1.7673980130411104e-11	2.247094212593556e-9	113.194	6.82265	up
MW0012382	Isopalmitic acid	Lipids	Free fatty acids	C16H32O2	3	0.6182	4669-02-7	97788	109114	159264	156036	389145	10373.9	22296.7	11258.6	14390.2	10689.1	1.09079	0.0337974	0.0414627	13.2063	3.72315	up
MW0014079	3-Hydroxy-beta-ionol 3-[glucosyl-(1->6)-glucoside]	Others	Saccharides	C25H42O12	3	0.6147	137606-56-5	326163	294032	315732	379649	92877	2012.69	1510.95	6331.22	3304.2	3839.94	1.11695	0.00483049	0.00696159	82.8551	6.37252	up
MW0102909	trans-Vaccenic acid	Lipids	Free fatty acids	C18H34O2	3	0.6145	693-72-1	3.42371e+06	4.37548e+06	3.57721e+06	6.22162e+06	4.3561e+06	612.37	15164.8	166.73	289.24	140.4	1.10511	9.121274763119522e-4	0.00155922	1340.83	10.3889	up
MEDN0417	Mevalonate	Organic acids	Organic acids	C6H12O4	3	0.6131	150-97-0	81674	84279.1	88915.7	88090.4	77193	42.72	257.91	2053.05	1538.39	1054.89	1.06368	1.5313707549051452e-6	7.623739068939179e-6	84.9314	6.40823	up
MEDL02624	Piperlonguminine	Alkaloids	Alkaloids	C16H19NO3	3	0.6124	5950-12-9	327926	414508	384267	256656	360075	1269.1	3060.08	840.9	4208.73	1455.2	1.13026	2.1271029822898522e-4	4.3804123219961605e-4	160.922	7.33022	up
MW0000537	Phenoxypropazine	Phenolic acids	Phenolic acids	C9H14N2O	3	0.6107	3818-37-9	20146.2	16963.2	15134.8	9104.97	21833.7	44559.8	54376.3	49190.9	56335.5	48279.6	1.06655	4.142863371155054e-6	1.5903249715079076e-5	0.329121	-1.60331	down
FDATN01036	Phthalylsulfathiazole	Alkaloids	Alkaloids	C17H13N3O5S2	3	0.6094	85-73-4	29.88	31.27	497.51	658.18	120.02	10563.9	6232.72	7766.77	3072.98	7026.27	1.02542	0.00505931	0.00725996	0.0385677	-4.69646	down
MW0006248	Methyl 2-[4-(nitrooxymethyl)benzoyl]sulfanylbenzoate	Benzene and substituted derivatives	Benzene and substituted derivatives	C16H13NO6S	3	0.6094	258278-64-7	38896.7	18778.7	14763.2	52308.7	21818.2	376.03	1096.23	985.43	578.57	924.57	1.11246	0.0156618	0.0201487	37.0037	5.2096	up
MEDN1043	2-(Pyridin-3-yl)-1H-benzo[d]imidazole	Benzene and substituted derivatives	Benzene and substituted derivatives	C12H9N3	3	0.6091	1137-67-3	864.61	1559.63	739.82	2052.73	434.79	7747.93	5021.91	7414.89	4996.75	9190.66	1.04667	0.00117277	0.00196168	0.164423	-2.60451	down
MW0007258	Glycerol	Alcohol and amines	Alcohols	C3H8O3	3	0.6088	56-81-5	23141.9	28000.4	19709.5	17548.7	27319.6	782.95	31.05	544.11	217.97	285.97	1.07994	3.6094696235332296e-4	6.911926888283173e-4	62.1465	5.9576	up
MW0054180	Jervine	Alkaloids	Steroid alkaloids	C27H39NO3	3	0.6085	469-59-0	180586	214455	145499	211952	209506	3201.14	3246.4	2345.64	867	7995.78	1.11324	1.2812181043000978e-4	2.827164717568163e-4	54.4858	5.76781	up
MW0146611	Benzyl Viologen	Benzene and substituted derivatives	Benzene and substituted derivatives	C24H22N2+2	3	0.6067	13096-46-3	112004	67076.3	68893.9	83627.1	31057.6	6686.58	4614.83	2751.64	1309.42	3015.75	1.09069	0.00619652	0.00877095	19.7331	4.30254	up
MW0141155	1,3-Dibenzyltetramethyldisiloxane	Benzene and substituted derivatives	Benzene and substituted derivatives	C18H26OSi2	3	0.6032	1833-27-8	65384.7	93833.9	97279.9	111893	160905	852562	826693	838693	803237	850402	1.12441	6.238268174734403e-9	1.2991193473884395e-7	0.126881	-2.97845	down
MW0169766	Resorcinol sulfoxide	Benzene and substituted derivatives	Benzene and substituted derivatives	C12H10O5S	3	0.5982	62845-75-4	2012.04	207.8	1556.33	4431.51	8840.54	187839	202362	216128	151700	211123	1.06805	6.532078534389178e-5	1.5794546935112293e-4	0.0175909	-5.82903	down
MW0104992	3-Butyl-2-thioxoimidazolidin-4-one	Others	Ketone compounds	C7H12N2OS	3	0.5951	162150-91-6	1258.31	1436.99	1405.53	3063.94	3052.21	8249.06	5706.52	5639.55	9657.04	8431.03	1.03687	8.72596333503478e-4	0.00150803	0.271128	-1.88295	down
MW0000691	4-Amino-N-methylbenzenemethanesulfonamide	Benzene and substituted derivatives	Benzene and substituted derivatives	C8H12N2O2S	3	0.5914	109903-35-7	57381.9	6141.12	11798.5	37799.1	23422.1	215751	214421	210580	137844	136018	1.00777	3.4912178931466455e-4	6.724126023100938e-4	0.14929	-2.74381	down
MEDN0581	Imidazoleacetic acid	Alkaloids	Alkaloids	C5H6N2O2	3	0.5905	645-65-8	2381.04	2072.82	1660.33	2632.7	4962.5	14795.9	17034	11203.2	8921.31	9157.21	1.05908	0.00250659	0.00384528	0.224334	-2.15628	down
MW0006325	Benzyldimethylphenylammonium	Benzene and substituted derivatives	Benzene and substituted derivatives	C15H18N+	3	0.5904	22444-88-8	941263	918508	1.05103e+06	797153	1.03406e+06	8863.18	186.36	277	17811.5	185.99	1.05524	2.996175976342866e-5	8.333270745554615e-5	173.548	7.43919	up
MW0011840	1,2,3-Tris((1-ethoxy)ethoxy)propane	Others	Others	C15H32O6	3	0.5889	67715-82-6	2598.69	7204.13	3937.67	2301.66	6768.48	27467.2	27953	20139.7	18188.7	23099.1	1.05945	1.278810455671786e-4	2.825594455105034e-4	0.195217	-2.35685	down
MW0011638	(S)-4-(4-Methylphenyl)-2-pentanone	Others	Ketone compounds	C12H16O	3	0.5887	69657-27-8	1159.97	857.91	1674	1007.57	590.72	9903.9	15460.8	22047.9	26691.1	16730.5	1.11423	0.00393443	0.00581096	0.0582399	-4.10185	down
MW0003015	2-ethyl-1,5-dimethyl-3,3-diphenylpyrrolinium(EDDP)	Others	Others	C20H24N	3	0.5883	21409-27-8	2064.63	486.26	548.27	1449.15	2571.16	38087.6	45093.3	42556.6	33971.3	37746.6	1.10478	2.3146346488784074e-5	6.648588491433494e-5	0.0360561	-4.79361	down
MW0000048	(S)-Neolitsine	Alkaloids	Aporphine alkaloids	C19H17NO4	3	0.5834	2466-42-4	1791.67	2306.61	405.61	7561.87	1083.08	16688	24132.3	28955.2	30230.5	37761.8	1.02063	0.00106739	0.00179987	0.095442	-3.38923	down
MW0160788	Linoleate	Lipids	Free fatty acids	C18H31O2-	3	0.5826	1509-85-9	416558	502640	504856	411363	398353	163413	137410	135732	161784	138980	1.12978	1.1292229820906843e-4	2.542277686706865e-4	3.02959	1.59912	up
MW0127564	S-Methylisothiourea hemisulfate	Alcohol and amines	Amines	C4H14N4O4S3	3	0.5817	867-44-7	11342.8	24116.2	22982.4	18519	24390.8	694.47	764.5	1745.09	592.02	544.42	1.11813	0.00134547	0.00222597	23.3501	4.54536	up
MW0159937	Malonate	Organic acids	Organic acids	C3H2O4-2	3	0.5806	156-80-9	105455	90170.7	88681.7	93415.9	98272	219120	215316	219612	222689	213513	1.13898	2.527508821802499e-8	3.5385123505234985e-7	0.436592	-1.19564	down
MW0110669	2-[4,10-Bis-(2-hydroxy-ethyl)-1-oxa-4,7,10-triaza-cyclododec-7-yl]-ethanol	Alcohol and amines	Alcohols	C14H31N3O4	3	0.5724	85325-51-5	91235.8	90897	72962.7	120518	139557	734.74	5548.15	4297.42	9593.71	3026.22	1.07194	0.00105369	0.00178037	22.2054	4.47284	up
MW0001297	Benzene, 1,2-dimethyl-4-(phenylsulfonyl)-	Benzene and substituted derivatives	Benzene and substituted derivatives	C14H14O2S	3	0.5708	10355-01-8	2926.89	9807.33	7561.78	9678.53	1310.58	471042	309864	513335	533401	536351	1.10993	3.808812484514135e-4	7.260276429291245e-4	0.013234	-6.23961	down
MEDL01801	6-Hydroxyluteolin	Flavonoids	Flavones	C15H10O7	3	0.5707	2035-15-6	1226.74	1867.92	2856.77	3628.75	4147.8	60175.5	57039.8	63114.2	61338.1	69703.8	1.12363	3.3363130073623116e-6	1.3458347385631019e-5	0.0440888	-4.50345	down
MW0007146	Fesoterodine	Benzene and substituted derivatives	Benzene and substituted derivatives	C26H37NO3	3	0.5706	286930-03-8	18640.7	14552.8	12333.6	10045.9	16953	186.55	1877	1337.15	461.35	96.43	1.0346	6.259365589403655e-4	0.0011189	18.3217	4.19548	up
MW0149118	Fagaramide	Alkaloids	Alkaloids	C14H17NO3	3	0.567	60045-88-7 | 495-86-3	42874.6	34836.2	32944.9	34261.3	40431.2	129209	133519	116181	128656	132138	1.13625	6.736301330299227e-8	7.321898084782565e-7	0.289741	-1.78716	down
MW0160225	(2R)-2-[[4-[(2-amino-5-methyl-4-oxo-1,6,7,8-tetrahydropteridin-6-yl)methylamino]benzoyl]amino]pentanedioic acid	Others	Others	C20H25N7O6	3	0.5607	134-35-0	257.47	5696.51	2226.47	2895	648.85	125805	114066	100938	94162.3	104977	1.07528	2.898859226838474e-5	8.103187033410903e-5	0.0217137	-5.52525	down
MW0160125	Bisucaberin	Others	Ketone compounds	C18H32N4O6	3	0.5604	112972-60-8	3185	3598.52	8388.67	5785.52	5836.8	41996.2	35793.1	51696.1	25978.7	26645.8	1.09082	0.00254861	0.00390256	0.147134	-2.7648	down
MEDP0295	4-Acetamidobutanoic acid	Organic acids	Organic acids	C6H11NO3	3	0.5573	3025-96-5	222236	222858	239463	218140	217401	418.16	128.37	264.46	36.12	3118.45	1.09455	3.9542986799974847e-7	2.6999432790474632e-6	282.457	8.14188	up
MEDL00722	Fumaric acid	Organic acids	Organic acids	C4H4O4	3	0.5548	110-17-8	1708.76	228.45	1317.84	1287.43	1453.37	15226.4	12339.2	19327.1	15172.4	5935.64	1.03826	0.00474892	0.00685589	0.0881731	-3.50352	down
MEDP0781	2-Undecanone	Others	Ketone compounds	C11H22O	3	0.5411	112-12-9	5.35356e+06	5.70413e+06	5.66655e+06	5.4031e+06	5.50692e+06	95797.1	93046.7	89147.4	89861.8	98820	1.14551	1.5807759738955523e-7	1.3037488972821733e-6	59.2155	5.8879	up
ZINC13308533	Aeginetolide	Heterocyclic compounds	Heterocyclic compounds	C11H18O3	3	0.5383	53537-93-2	57482.9	81236.1	82177.2	58705.7	108340	8746.99	8984.21	6718.26	7649.14	5562.68	1.12746	0.00163647	0.00264695	10.3008	3.36469	up
MW0104771	2-Hydroxydecanedioic acid	Organic acids	Organic acids	C10H18O5	3	0.5322	103963-71-9	81625.5	116213	92097.5	84213.8	112942	44145.9	19606	19295	22486	20741.2	1.08175	7.501585198692975e-5	1.793061827980272e-4	3.85741	1.94763	up
MW0116275	1-(2,3-Dihydro-1H-pyrrolizin-5-yl)-1-butanone	Others	Ketone compounds	C11H15NO	3	0.5301	97072-99-6	17326.3	16477.5	16368.3	20828.5	18349.8	1949.19	1681.14	2134.26	1196.15	1322.63	1.13441	2.102441741428595e-5	6.112858536160627e-5	10.7867	3.43119	up
MEDL00486	3-Hydroxybutyric acid	Organic acids	Organic acids	C4H8O3	3	0.5294	625-72-9	5307.55	3217.54	4462.92	5623.55	3966.34	32931.2	25810.2	24935	37372.9	23941.1	1.12317	5.990774245969977e-4	0.00107666	0.15572	-2.68297	down
MEDN1308	2-Ethylbutanoic acid	Organic acids	Organic acids	C6H12O2	3	0.5268	88-09-5	23066.7	25723.3	24244.3	22950.8	20755.3	1302.91	1163.44	1048.99	666.59	267.97	1.11334	4.650934817056322e-6	1.7295663850928198e-5	26.2344	4.71339	up
MW0116400	1-(4-Amino-2-methylphenyl)piperidin-2-one	Others	Ketone compounds	C12H16N2O	3	0.5266	443999-53-9	110500	108058	184522	105595	111201	12947.4	8805.73	8591.26	10861.2	10319.7	1.13333	0.00166876	0.00268874	12.0305	3.58863	up
MW0010847	(1a,5b,6a)-7-Protoilludene-1,5,6,14-tetrol 14-(2,4-dihydroxy-6-methylbenzoic acid)	Benzene and substituted derivatives	Benzene and substituted derivatives	C23H30O7	3	0.52	189342-41-4	39170.7	8598.97	3563.88	24694.8	15579.6	189013	123175	181478	183568	170181	1.03406	2.8746152190692156e-5	8.062472988163826e-5	0.108103	-3.20953	down
MEDL02240	Rhein	Quinones	Anthraquinone	C15H8O6	3	0.5147	478-43-3	1305.59	598.83	185.23	41.49	2259.22	25872.7	20342.7	22802.6	12356.9	18374.2	1.00889	8.948281485488226e-4	0.00154007	0.044014	-4.50589	down
MEDL00667	Isobutyric acid	Organic acids	Organic acids	C4H8O2	3	0.5101	79-31-2	23700.8	29494.5	15342.6	21478.5	31510.8	470.42	254.01	880.9	120.18	160.76	1.11229	0.00114988	0.0019292	64.4273	6.0096	up
MEDP2271	N-Arachidonic-acid-L-serine	Benzene and substituted derivatives	Benzene and substituted derivatives	C23H37NO4	3	0.5091	187224-29-9	7630.65	6053.2	8324.68	7497.55	8562.97	97.49	61.31	22.55	768.62	535.02	1.03497	2.1112620851409112e-5	6.127809466628499e-5	25.6359	4.68009	up
MW0110566	1-(Furan-2-ylmethyl)piperidin-4-amine	Alcohol and amines	Amines	C10H16N2O	3	0.509	185110-14-9	25936.5	77567	65474.4	10573.4	22910.2	2115.78	815.97	410.17	341.05	430.7	1.07908	0.038528	0.0468181	49.2167	5.62108	up
MEDN0670	O-Desmethylnaproxen	Benzene and substituted derivatives	Benzene and substituted derivatives	C13H12O3	3	0.506	52079-10-4	80899.4	80687.8	78479.7	84627.2	79216.1	308.36	2347.03	1753.89	168.72	114.48	1.0852	2.933392430759058e-9	7.882309338136437e-8	86.0761	6.42754	up
MEDL01962	4-Hydroxybenzylamine	Alkaloids	Phenolamine	C7H9NO	3	0.5041	696-60-6	93183.1	96296.6	95763.9	89953.8	88270.1	42	101.48	249.66	1916.62	1663.86	1.07157	1.2345001542398924e-7	1.0842592235864853e-6	116.636	6.86587	up
MW0111218	Poly(oxy-1,2-ethanediyl), alpha-(2-(methylamino)ethyl)-omega-(2-(methylamino)ethoxy)-	Alcohol and amines	Amines	C8H20N2O2	3	0.5021	22366-98-9 | 55952-31-3	54520.3	52432	59201.1	63865.6	59706	3777.45	5109.31	6550.13	4647.19	6153.66	1.13698	5.124590568809104e-6	1.8888424530168072e-5	11.0423	3.46497	up
MW0118039	2,6-Dimethyl-3-(morpholin-4-ylmethyl)quinolin-4-ol	Others	Ketone compounds	C16H20N2O2	3	0.5007	385394-26-3	1834.39	2863.01	3247.86	3009.23	1939.23	33970.3	40015.1	35565.9	37739.7	34601.4	1.13591	2.331000194246753e-6	1.037483830482833e-5	0.0708865	-3.81835	down
MW0168290	Isoleucylleucine	Amino acids and derivatives	Amino acids and derivatives	C12H24N2O3	2	0.9558	-	3.21276e+06	3.15003e+06	2.71578e+06	2.97029e+06	2.50046e+06	1.18784e+06	1.22996e+06	1.24279e+06	1.01151e+06	1.02591e+06	1.1244	5.2989294682912136e-5	1.321559355415144e-4	2.55341	1.35242	up
MW0015494	15-keto-PGF1alpha	Lipids	Free fatty acids	C20H34O5	2	0.9254	-	1.57772e+06	1.22274e+06	1.06861e+06	1.84873e+06	2.07387e+06	355925	373585	379452	373317	345902	1.11096	0.00311189	0.00468753	4.26198	2.09153	up
MW0146148	Asp-Ile-Ile	Amino acids and derivatives	Amino acids and derivatives	C16H29N3O6	2	0.9074	-	120020	98347.5	193085	111473	105223	883577	436019	865757	863695	883091	1.10225	0.00132761	0.00219861	0.159747	-2.64614	down
MW0159003	Val-Glu-Tyr-His-Gln	Amino acids and derivatives	Amino acids and derivatives	C30H42N8O10	2	0.871	-	398515	447853	389055	298314	442387	2346.74	7581.77	7645.82	2688.47	1807.2	1.12547	1.2651837100009018e-4	2.806652544422773e-4	89.5389	6.48444	up
MW0002222	2,4-Diamino-6-nitrotoluene	Benzene and substituted derivatives	Benzene and substituted derivatives	C7H9N3O2	2	0.8538	-	4381353	6.32282e+06	4.45495e+06	5.99841e+06	4.2209e+06	387.09	10318.6	8289.59	1677.93	5767.69	1.11468	3.457811155714002e-4	6.675218291332012e-4	959.816	9.90661	up
MW0154729	Oleoyl Ethanolamide-d4	Lipids	Free fatty acids	C20H35D4NO2	2	0.85	-	477683	416501	596147	316704	258232	69196.2	103338	93175.8	112931	45723.6	1.06607	0.00451896	0.00658094	4.86673	2.28295	up
MW0105794	Asn-Thr-Lys	Amino acids and derivatives	Amino acids and derivatives	C14H27N5O6	2	0.8209	-	56439.7	48114.1	752.2	1876.3	2011.16	856063	823411	819967	795180	815789	1.01711	7.63970914677242e-11	5.388204917878308e-9	0.0265651	-5.23432	down
MW0150007	Glu-Gly-Asn-Ile-Asp	Amino acids and derivatives	Amino acids and derivatives	C21H34N6O11	2	0.8142	-	5.1874e+06	5.20798e+06	5.10697e+06	5.06751e+06	4.90529e+06	18886.5	760.32	1141.08	5030.94	4905.67	1.11827	6.870886133208339e-8	7.321898084782565e-7	829.148	9.69549	up
MW0145967	Asn-Arg-Cys-Ser-Gln-Gly-Ser-Cys-Trp-Asn(Disulfide Bridge 3-8)	Amino acids and derivatives	Amino acids and derivatives	C44H65N17O16S2	2	0.8056	-	25079.9	37642.9	41439.4	33888.6	38554.3	2428.57	752.02	1372.96	571.72	143.55	1.07963	2.2212868520690528e-4	4.5351273229743156e-4	33.5189	5.0669	up
MW0155166	Phe-Gln-Phe-Phe-Lys	Amino acids and derivatives	Amino acids and derivatives	C38H49N7O7	2	0.8043	-	187112	193091	224019	174305	225378	136.01	1304.41	534.67	220.22	499.34	1.12773	3.991574652017606e-5	1.0423140078779518e-4	372.555	8.54131	up
MW0048990	[(2R,3R,4S,5R,6S,8S,13S,16S,17R)-11-ethyl-8,16-dihydroxy-6-methoxy-13-(methoxymethyl)-11-azahexacyclo[7.7.2.12,5.01,10.03,8.013,17]nonadecan-4-yl] acetate	Others	Lactones	C25H39NO6	2	0.7963	-	2.3493e+06	2.56552e+06	2.50727e+06	2.33286e+06	2.4983e+06	8414.66	3917.45	11146.4	5526.24	3590.46	1.13955	7.532763902329658e-7	4.229214671600283e-6	375.922	8.55429	up
MW0155979	Pro-Pro-Leu	Amino acids and derivatives	Amino acids and derivatives	C16H27N3O4	2	0.7785	-	5.84804e+06	6.72646e+06	7.69408e+06	5.36363e+06	5.23176e+06	257493	395498	421756	450311	486465	1.13512	2.201321747829105e-4	4.503552437688237e-4	15.3436	3.93956	up
MW0144214	Abu-Trp-OH	Amino acids and derivatives	Amino acids and derivatives	C20H19N3O6	2	0.7557	-	10019.4	6324.22	32197.2	1798.34	5269.83	529962	441114	453402	516816	511609	1.09233	3.111675653781581e-6	1.280012750419781e-5	0.0226707	-5.46303	down
MW0009143	Norbuprenorphine	Benzene and substituted derivatives	Benzene and substituted derivatives	C25H35NO4	2	0.7522	-	274959	255977	247291	277521	257975	459.67	1345.74	385.73	348.17	464.55	1.13874	1.412672752184753e-6	7.1535343621270474e-6	437.345	8.77263	up
MW0152859	Lys-Arg-Ala	Amino acids and derivatives	Amino acids and derivatives	C15H31N7O4	2	0.749	-	137520	149955	159905	158320	166681	398565	333398	355086	341363	380699	1.13184	1.1759660236543489e-5	3.710529157969972e-5	0.42694	-1.2279	down
MW0108023	Lys-Thr-Lys	Amino acids and derivatives	Amino acids and derivatives	C16H33N5O5	2	0.7414	-	1.10237e+06	608630	707345	672538	634789	101610	92306.6	107694	80351.6	75290.6	1.12882	0.00192727	0.00305213	8.14794	3.02644	up
MW0149808	Gln-Ser-Tyr-Phe-Val	Amino acids and derivatives	Amino acids and derivatives	C31H42N6O9	2	0.7406	-	680958	707321	740105	697935	671383	1044.68	1746.51	919.77	2841.57	2766.82	1.13864	4.990613746235083e-7	3.173420801995286e-6	375.316	8.55196	up
MW0118871	2-Pyridineacetic acid	Organic acids	Organic acids	C7H7NO2	2	0.7385	-	89548.6	92602.1	75704	118728	103404	979.22	676.24	7912.31	834.4	469.26	1.09006	1.3553091819102592e-4	2.978819389264501e-4	44.1512	5.46438	up
MW0159088	Val-Lys-Glu	Amino acids and derivatives	Amino acids and derivatives	C16H30N4O6	2	0.7366	-	4.28168e+06	5.99052e+06	4.49549e+06	3.7897e+06	4.25675e+06	15439.6	14580.8	11325.5	24841	27516.4	1.14065	2.6605590256988793e-4	5.289369137009943e-4	243.472	7.92761	up
MW0155919	Pro-Leu-Val	Amino acids and derivatives	Amino acids and derivatives	C16H29N3O4	2	0.7239	-	20706.7	22963.5	9441.83	35463.8	7093.48	1.36736e+07	1.33821e+07	1.97445e+07	1.98472e+07	1.37242e+07	1.13636	4.550705201308577e-4	8.480396941141038e-4	0.00119034	-9.71441	down
MW0159110	Val-Met-Met-Val-Arg	Amino acids and derivatives	Amino acids and derivatives	C26H50N8O6S2	2	0.7219	-	2654.99	3403.88	754.91	1211.37	686.89	20901.4	16106.6	20395.4	20988.5	18882.9	1.07924	1.430660839159874e-6	7.212551716728903e-6	0.0895611	-3.48098	down
MW0158727	Tyr-Pro-Phe(Amide)	Amino acids and derivatives	Amino acids and derivatives	C23H28N4O4	3	0.9967	-	4040.71	2760.79	7244.69	6676.23	8869.04	229120	256849	216984	274183	332739	1.13044	2.2326900806404586e-4	4.5528294667649994e-4	0.0225911	-5.4681	down
MW0152493	Leu-Ser-Leu-Glu-Glu	Amino acids and derivatives	Amino acids and derivatives	C25H43N5O11	3	0.9961	-	12938.3	15242.9	5149.08	12544.9	25389.2	637383	621351	610228	618524	642439	1.12631	8.085541593454844e-11	5.388204917878308e-9	0.0227687	-5.4568	down
MW0104068	[2-hydroxy-3-(3-oxoprop-1-en-1-yl)phenyl]oxidanesulfonic acid	Others	Others	C9H8O6S	3	0.9902	-	4731.77	5138.28	4235.19	6080.38	5148.62	162777	160852	166401	165198	173508	1.14428	1.2409740371936513e-7	1.0842592235864853e-6	0.0305697	-5.03175	down
MW0161020	(2S)-4-(2-aminophenyl)-2-azaniumyl-4-oxobutanoate	Others	Lactones	C10H12N2O3	3	0.9872	-	1047121	1.0736e+06	1.23897e+06	1.34783e+06	1.24297e+06	38294.3	23820.9	29675.8	32850.7	57072.8	1.13702	2.9859491063058225e-5	8.318714399841974e-5	32.7463	5.03326	up
MEDN1530	Cellobiose	Others	Saccharides	C12H22O11	3	0.9869	-	11416.6	2611.62	3118.05	1734.65	2967.7	140377	134615	140490	128158	128325	1.11273	2.1127973089956764e-9	6.175298801380345e-8	0.0325145	-4.94277	down
MW0167804	[2-hexadecanoyloxy-3-[hydroxy-[2-(methylamino)ethoxy]phosphoryl]oxypropyl] (Z)-octadec-9-enoate	GL	DG	C40H78NO8P	3	0.9834	-	44904.1	38712.3	61582.8	34083	20912.5	150841	191145	494401	255277	126668	1.03145	0.0369235	0.0450327	0.164318	-2.60543	down
MW0146099	Asp-Glu-His-Glu	Amino acids and derivatives	Amino acids and derivatives	C20H28N6O11	3	0.9817	-	32587	18462.1	27564.5	12419.2	29509.9	561112	471030	417593	463452	463199	1.1289	3.0935519635631895e-5	8.518772845117808e-5	0.0507252	-4.30115	down
MADN0652	Hyp-Ile	Amino acids and derivatives	Amino acids and derivatives	C11H20N2O4	3	0.9812	-	681750	653973	677453	662850	633251	480.81	71.67	6046.97	9154.7	6009.46	1.04719	7.087435046239289e-8	7.473206827237123e-7	152.055	7.24845	up
MW0127116	(E)-1-Propenyl sec-butyl disulfide	Others	Others	C7H14S2	3	0.9811	-	38292.7	39855.6	54579	35466.9	55485.5	313819	296622	323448	286563	309856	1.13453	6.590257303834875e-9	1.322815502191434e-7	0.146166	-2.77432	down
MW0050310	DG(18:4(6Z,9Z,12Z,15Z)/22:6(4Z,7Z,10Z,13Z,16Z,19Z)/0:0)	GL	DG	C43H64O5	3	0.9769	-	267514	203262	275879	238287	234767	623300	566332	542193	532572	574766	1.12292	3.821386549611322e-7	2.6830510535241317e-6	0.429602	-1.21893	down
MW0144710	Ala-Pro-Asp-Ala-Lys	Amino acids and derivatives	Amino acids and derivatives	C21H36N6O8	3	0.9738	-	6628.57	15355.3	10377.8	6649.21	5675.41	233833	211375	245948	235956	210342	1.131	2.3352727276774453e-6	1.037483830482833e-5	0.0392863	-4.66983	down
MW0144704	Ala-Pro-Ala	Amino acids and derivatives	Amino acids and derivatives	C11H19N3O4	3	0.973	-	5823.43	16180.2	8971.25	4162.57	6196.56	157000	143460	138702	141700	144656	1.11822	3.048460144505266e-9	8.061483493247258e-8	0.0569717	-4.13361	down
MEDN1282	LysoPE(0:0/18:2(9Z,12Z))	GP	LPE	C23H44NO7P	3	0.9725	-	81.01	66.68	31.12	48.62	204.43	13105.7	17059.8	2903.26	20888.3	16057.1	1.10835	0.0102116	0.0136866	0.00616819	-7.34094	down
MEDN0375	13-HOTE	Lipids	Free fatty acids	C18H30O3	3	0.97	-	918408	615508	433773	3.78035e+06	469839	2.98913e+07	3.54672e+07	34756967	3.28946e+07	3.30469e+07	1.09559	2.3233977170696446e-8	3.3083594843060067e-7	0.0374443	-4.73911	down
MEDP0798	1-Naphthylamine	Alkaloids	Alkaloids	C10H9N	3	0.9697	-	3.29381e+06	3.07438e+06	3.24777e+06	3.23319e+06	3.01277e+06	7414.61	6689.52	15441.7	2870.65	14511.9	1.13386	5.022461932481659e-7	3.1812921085654327e-6	338.003	8.40089	up
MW0055591	PA(15:0/18:4(6Z,9Z,12Z,15Z))	GP	PA	C36H63O8P	3	0.9652	-	777.57	6644.8	5507.79	5336.87	4046.82	37013.7	29052.1	27668.7	32036.1	30403.1	1.01608	3.1763976927403575e-6	1.2976495134110948e-5	0.142878	-2.80714	down
MW0144549	Ala-Gln-Tyr	Amino acids and derivatives	Amino acids and derivatives	C17H24N4O6	3	0.9648	-	39174.8	18826.3	23491.9	30257.9	7819.75	262010	244788	259995	238812	254253	1.0926	1.2217486737029176e-9	4.0708665807781215e-8	0.0949079	-3.39733	down
MEDP1024	Leu-Val	Amino acids and derivatives	Amino acids and derivatives	C11H22N2O3	3	0.962	-	1.3141e+06	1.36075e+06	2.93602e+06	1.37946e+06	2.63743e+06	509418	491038	533792	512252	550982	1.06115	0.0166183	0.021297	3.70657	1.89009	up
MW0011488	(9Z,12Z)-15-Hydroxy-16-methoxyoctadeca-9,12-dienoic acid	Lipids	Free fatty acids	C19H34O4	3	0.9576	-	6.3995e+06	5.96939e+06	6.6704e+06	7.86889e+06	6.26848e+06	837.48	2649.88	3799.11	1215.35	2067.53	1.14047	3.545204029505861e-5	9.465240245443533e-5	3138.95	11.6161	up
MEDL00326	DL-Arginine	Amino acids and derivatives	Amino acids and derivatives	C6H14N4O2	3	0.9572	-	17660.8	42337.2	33523.9	1603.56	40873.4	1.1519e+07	1.212e+07	1.20439e+07	1.21065e+07	1.21974e+07	1.10639	5.838302425303567e-8	6.754591555941488e-7	0.00226715	-8.78491	down
MW0011898	1,2-Dioctanoyl-sn-glycerol	GL	DG	C19H36O5	3	0.9566	-	263121	398160	460947	432498	342246	12722.1	9000.58	8191.93	5734.45	7400.72	1.13735	4.5308255612284113e-4	8.452805582314147e-4	44.0646	5.46155	up
MW0148303	D-erythritol 1-phosphate	Organic acids	Organic acids	C4H11O7P	3	0.9547	-	88788.1	41778.2	84255.5	104137	94050	575565	636026	596959	600523	610897	1.11757	4.5897579214187316e-10	1.9201058584111783e-8	0.136759	-2.87029	down
MW0155073	Phe-Ala-Asp-Lys	Amino acids and derivatives	Amino acids and derivatives	C22H33N5O7	3	0.9504	-	40033.3	47900.6	36085.5	38529.9	42911.1	1599.15	2560.89	1306.93	2075.81	2386.53	1.13691	3.5926129479143446e-5	9.561171200040411e-5	20.6923	4.37102	up
MW0013113	2,3-dinor Thromboxane B1	FA	Others	C18H32O6	3	0.9474	-	555972	1.1804e+06	915172	561354	860361	48156.2	116940	95963.3	52495.5	50678.4	1.10544	0.00302309	0.0045703	11.1831	3.48325	up
MW0165842	gamma-Glutamylanilide diol	Amino acids and derivatives	Amino acids and derivatives	C11H16N2O5	3	0.9456	-	327661	409704	401464	394456	423177	1024.9	732.01	8526.43	3577.18	1517.87	1.11339	1.7778361828389663e-5	5.270240356956793e-5	127.221	6.9912	up
MW0116808	Phenothiazin-10-yl-piperidin-1-yl-methanone	Others	Ketone compounds	C18H18N2OS	3	0.9404	-	251696	247033	268732	266211	255869	493.5	1953.76	1390.26	1346.43	562.68	1.13468	3.765859146173485e-7	2.658441244713994e-6	224.399	7.80993	up
ZINC14687610	N-Methyl-1alpha,8bbeta-dihydroxy-6,8-dimethoxy-3beta-phenyl-3abeta-(3-hydroxy-4-methoxyphenyl)-2,3,3a,8b-tetrahydro-1H-cyclopenta[b]benzofuran-2alpha-carboxamide	Alcohol and amines	Amines	C28H29NO8	3	0.9391	-	1926.66	24852.9	2791.3	2585.68	34023.4	854765	781876	787196	793845	820535	1.07723	4.3128689761313005e-9	9.842794129088694e-8	0.0163884	-5.93118	down
MW0162202	3,4,5-trihydroxy-6-[3-[(2S)-1-methyl-5-oxo-pyrrolidin-2-yl]pyridin-1-ium-1-yl]tetrahydropyran-2-carboxylate	Organic acids	Organic acids	C16H20N2O7	3	0.9384	-	52435.8	63964.1	61262.1	53894.1	51865.5	947.85	1648.94	780.53	686.38	425.02	1.13308	2.0961481233865895e-5	6.105214639094507e-5	63.1409	5.9805	up
MADP0513	N-(2-Hydroxyethyl)nicotinamide	Alcohol and amines	Amines	C8H10N2O2	3	0.9289	-	3.91453e+06	4.07706e+06	3.77554e+06	3.92935e+06	3.64811e+06	10760.6	157464	10269.1	5614.9	10047.3	1.09701	3.24547312489811e-8	4.360450182322783e-7	99.6343	6.63857	up
MW0162274	3,6,7-Trihydroxy-9-oxoxanthen-1-olate	Benzene and substituted derivatives	Benzene and substituted derivatives	C13H7O6-	3	0.927	-	26561.2	22009.7	21978.8	19696.3	19421.1	99114.8	88086.5	105153	91781.4	101344	1.13703	1.9691867653276403e-6	9.267415680892227e-6	0.225895	-2.14628	down
MW0011824	Derwentioside B	Benzene and substituted derivatives	Benzene and substituted derivatives	C22H26O11	3	0.9262	-	1266.65	1001.67	825.29	2145.22	135.78	105695	71414.7	73841.1	66586	88736.9	1.0997	3.519743474387643e-4	6.763428637058609e-4	0.013229	-6.24015	down
MW0161027	N-Carbamoylsarcosinate	Others	Lactones	C4H7N2O3-	3	0.9233	-	848720	852252	866489	804302	827959	839.8	11169.8	7606.16	12815.6	1038.61	1.09279	4.889200872285233e-8	5.818149038019428e-7	125.477	6.97128	up
MW0055589	PA(15:0/18:3(6Z,9Z,12Z))	GP	PA	C36H65O8P	3	0.9199	-	15709.5	27543.8	30726	26575.5	26361.8	142260	129197	116667	107987	121478	1.11798	9.971375099768483e-6	3.22569144004161e-5	0.205503	-2.28277	down
MW0165918	(-)-Dehydrodiconiferyl acid carboxylate	Organic acids	Organic acids	C20H16O8-2	3	0.9154	-	713857	889090	596934	945257	1.14744e+06	378618	305881	261312	292038	228241	1.07204	0.00303636	0.0045862	2.92791	1.54987	up
MW0146282	Asp-Thr-Val-Ile-Glu	Amino acids and derivatives	Amino acids and derivatives	C24H41N5O11	3	0.9109	-	25649.3	35333.9	35326.5	26240.7	53292.2	315057	291064	293672	262344	273938	1.1274	1.9527696396321017e-7	1.5273775679000382e-6	0.122447	-3.02977	down
MW0111404	(2E)-3-[4-({2-O-[(2S,3R,4R)-3,4-Dihydroxy-4-(hydroxymethyl)tetrahydro-2-furanyl]-beta-D-glucopyranosyl}oxy)-3-methoxyphenyl]acrylic acid	Organic acids	Organic acids	C21H28O13	3	0.9078	-	39950.1	12024.2	25517.6	37171.2	42422.8	104237	135039	144442	149257	147670	1.04773	1.6136548033671276e-5	4.835159896420206e-5	0.23079	-2.11535	down
MW0164205	phloretin 2'-O-glucoside	Benzene and substituted derivatives	Benzene and substituted derivatives	C21H23O10-	3	0.903	-	1970.81	7373.3	7970.05	5039.05	1787.75	141656	115113	109476	109032	115348	1.10504	2.6472417331397986e-5	7.48778391750578e-5	0.0408736	-4.61269	down
MW0010539	8-Acetoxy-4'-methoxypinoresinol 4-glucoside	Lignans and Coumarins	Lignans	C29H36O13	3	0.9017	-	165452	162201	144717	156338	136591	1047.74	3654.2	499.48	1854.79	52.16	1.06868	7.84497480268147e-6	2.6837223862971926e-5	107.662	6.75036	up
MW0010733	VERBENONE	Terpenoids	Monoterpenoids	C10H14O	3	0.8923	-	1.45633e+06	1.44056e+06	1.46684e+06	1.52234e+06	1.50997e+06	9887.95	3490.22	8225.59	4211.31	9990.75	1.13797	6.478621033508039e-8	7.243880967667377e-7	206.56	7.69042	up
MEDP1990	Polydextrose	Others	Saccharides	C12H22O11	3	0.8843	-	166937	135872	142084	125680	140882	1.81234e+07	1.8074e+07	1.75224e+07	1.72435e+07	1.71695e+07	1.14517	1.0313841251174207e-7	9.932288742460247e-7	0.00807253	-6.95276	down
MW0116593	1',2'-Dihydro-1,1'-dimethyl-2'-oxo-4,4'-bipyridinium(1+)	Alkaloids	Pyridine alkaloids	C12H13N2O+	3	0.8792	-	338233	370590	357521	341013	342528	1.13427e+06	1.03314e+06	1.04949e+06	986773	1.08775e+06	1.14225	3.561830633222105e-6	1.4162314641880734e-5	0.330702	-1.5964	down
MW0164890	(24S)-3alpha,7alpha,12alpha,24-tetrahydroxy-5beta-cholestan-26-oate	Others	Lactones	C27H45O6-	3	0.8775	-	68051	69696.9	65166.2	74552.5	65296.9	532.41	233.55	906.19	335.16	817.32	1.13301	2.2313147362270694e-6	1.0074174391746065e-5	121.348	6.92301	up
MW0153169	Lys-Tyr-Ala-Asp	Amino acids and derivatives	Amino acids and derivatives	C22H33N5O8	3	0.8726	-	317954	242247	261532	243035	198381	1.15601e+06	1.06481e+06	1.18387e+06	1.1821e+06	1.23476e+06	1.13348	2.0601470602350872e-8	3.0644687520996924e-7	0.216978	-2.20438	down
MW0112168	(3E,5E)-6-[4-hydroxy-3-[(2S,3R,4S,5S,6R)-3,4,5-trihydroxy-6-(hydroxymethyl)oxan-2-yl]oxyphenyl]hexa-3,5-dien-2-one	Benzene and substituted derivatives	Benzene and substituted derivatives	C18H22O8	3	0.8673	-	1524.3	1616.72	3948.47	2210.91	6390.92	471977	382347	399519	394804	368929	1.13187	2.2885929368582192e-5	6.585139607609315e-5	0.00777731	-7.00651	down
MW0162382	3-Hydroxy-2-oxindole-3-acetate	Others	Lactones	C10H8NO4-	3	0.8582	-	234694	228985	201864	306068	189133	668.59	177.38	415.51	279.32	506.11	1.13891	3.363675844883408e-4	6.516144136715998e-4	567.071	9.14739	up
MW0013028	Ncgc00380501-01_C16H26O9_	Organic acids	Organic acids	C16H26O9	3	0.8576	-	8164.25	5117.3	1129.97	12303.2	12318.1	221441	219025	187729	206199	193920	1.08029	1.5093922113052587e-6	7.551493765869553e-6	0.0379582	-4.71945	down
MW0145270	Arg-Asn-Gln	Amino acids and derivatives	Amino acids and derivatives	C15H28N8O6	3	0.8564	-	2186.06	3630.91	5086.98	7885.1	2754.87	47115.6	53974.5	52531.3	55470.2	51171.4	1.11163	1.47749783854286e-8	2.389816892245053e-7	0.0827775	-3.59462	down
MW0104226	18-Carboxy-dinor-LTE4	Organic acids	Organic acids	C21H31NO7S	3	0.851	-	1.134e+06	1.10071e+06	1.12236e+06	1.14651e+06	1.14387e+06	555.83	3509.51	5940.45	5145.98	3037.29	1.12306	1.273639740043534e-8	2.1433169766793207e-7	310.486	8.27838	up
MW0145917	Asn-Trp-His	Amino acids and derivatives	Amino acids and derivatives	C21H25N7O5	3	0.8486	-	577279	609524	635958	696363	718273	148759	192317	147397	210858	141354	1.12558	3.2280764864490017e-6	1.3149084172185908e-5	3.85091	1.9452	up
MW0128419	[(1,3-diphenylbut-3-en-1-yl)oxy]sulfonic acid	Organic acids	Organic acids	C16H16O4S	3	0.8406	-	1715.44	4389.04	5554.59	3680.09	3006.63	159219	121162	94990.8	98511.2	121273	1.12794	5.326312923054116e-4	9.772728336793126e-4	0.0308252	-5.01975	down
ZINC95908906	[(1S,2R,5S,6S,7S,8R,9R,12R)-12-acetyloxy-8-butanoyloxy-2,6,10,10-tetramethyl-5-[(E)-3-phenylprop-2-enoyl]oxy-11-oxatricyclo[7.2.1.01,6]dodecan-7-yl] benzoate	Benzene and substituted derivatives	Benzene and substituted derivatives	C37H44O9	3	0.8245	-	34810.1	44700	27529.4	9248.52	9965.64	212192	196486	192836	198914	202698	1.05992	7.701254929531445e-7	4.294018980548058e-6	0.12586	-2.99011	down
MEDP0154	5,6-dihydrothymine	Nucleotides and derivatives	Nucleotides and derivatives	C5H8N2O2	3	0.8197	-	217230	252423	183274	192896	200251	44593.5	10711.9	40532	31858.9	6633.13	1.03272	5.702798745611386e-6	2.0564637900841058e-5	7.78737	2.96114	up
MW0144904	Aloinoside A	Benzene and substituted derivatives	Benzene and substituted derivatives	C27H32O13	3	0.8128	-	6364.22	98172	446.44	697.84	11995.3	1.3342e+06	1.25863e+06	1.18869e+06	1.16066e+06	1.10494e+06	1.02326	3.177125785639073e-7	2.3335232197827646e-6	0.0194598	-5.68336	down
MW0115496	Zileuton O-glucuronide	Heterocyclic compounds	Heterocyclic compounds	C17H20N2O8S	3	0.8064	-	650.06	430.08	1212.81	864.71	1030.27	75.75	55.88	36.94	53.21	131.73	1.09213	0.00482474	0.00695933	11.8467	3.56641	up
MW0155059	Phaeophorbide b	Heterocyclic compounds	Heterocyclic compounds	C35H34N4O6	3	0.8007	-	121821	96901.2	121537	93833.2	110102	3129.89	1225.22	562.58	639.07	2127.22	1.12065	4.976371305149568e-5	1.2509891978634572e-4	70.822	6.14613	up
MW0000743	4-(2-(Benzyloxy)benzylidene)-1-phenylpyrazolidine-3,5-dione	Phenolic acids	Phenolic acids	C23H18N2O3	3	0.7937	-	161622	151659	196145	183947	195799	1506.56	1676.72	471.42	1838.17	5170.38	1.11625	3.775358460092565e-5	9.983725705578115e-5	83.3867	6.38174	up
MW0011536	(E)-7-(4-methoxy-5-methyl-6-oxopyran-2-yl)-5-methyloct-6-enoic acid	Organic acids	Organic acids	C16H22O5	3	0.793	-	1.39314e+06	1.08794e+06	1.04427e+06	1.15702e+06	1.37493e+06	21000.5	8012.35	1253.64	3828.69	4783.34	1.11369	7.61298018898707e-5	1.813240121032785e-4	155.8	7.28356	up
MW0136774	6'''-O-Sinapoylsaponarin	Flavonoids	Flavones	C38H40O19	3	0.7918	-	4573.26	15026.3	700.5	1022.88	2404.64	539031	550163	581409	588165	700811	1.10103	3.0210825363417806e-5	8.35264021773015e-5	0.0080172	-6.96269	down
MW0132438	3,4,5-trihydroxy-6-{3-hydroxy-4-[(E)-2-(5-hydroxy-2,2-dimethyl-2H-chromen-7-yl)ethenyl]phenoxy}oxane-2-carboxylic acid	Organic acids	Organic acids	C25H26O10	3	0.7868	-	66920	90698.8	201427	188937	206186	10889.7	1591.52	5215.6	6488.19	849.62	1.06118	0.00796066	0.010988	30.1251	4.91289	up
MW0132454	3,4,5-trihydroxy-6-{3-hydroxy-5-[(E)-2-(4-hydroxyphenyl)ethenyl]-2-[(1E)-3-methylbut-1-en-1-yl]phenoxy}oxane-2-carboxylic acid	Organic acids	Organic acids	C25H28O9	3	0.7843	-	156393	170213	168072	188999	172686	586.37	457.92	6527.14	761.23	415.43	1.10448	2.273357976451879e-6	1.0227320434187197e-5	97.8914	6.61311	up
MW0058411	PE(18:4(6Z,9Z,12Z,15Z)/P-18:1(11Z))	GP	PE	C41H72NO7P	3	0.7802	-	106543	127687	142770	202574	113600	18907.9	9621.98	6869.79	1350.59	2915.35	1.05677	0.00130996	0.00217153	17.4754	4.12726	up
ZINC95910635	[(2S,3R,4S,5R,6R)-2-[(3S,6R)-6,7-dihydroxy-3,7-dimethyloct-1-en-3-yl]oxy-3,5-dihydroxy-6-(hydroxymethyl)oxan-4-yl] hydrogen sulfate	Others	Saccharides	C16H30O11S	3	0.7758	-	27691.3	30262.4	14421.2	35369.2	24827	72479.1	67250.4	71141.5	76473.5	70990.5	1.05585	4.382025804105845e-5	1.1283547124637306e-4	0.369964	-1.43454	down
MW0129189	{3-[2-(3,5-dihydroxyphenyl)ethyl]phenyl}oxidanesulfonic acid	Organic acids	Organic acids	C14H14O6S	3	0.7713	-	718395	541629	517522	718427	707776	17452.9	5898.13	507.53	9418.23	6807.14	1.07906	1.5028323732575475e-4	3.247365413550031e-4	79.9261	6.32059	up
pmp000172	5,2'-Dihydroxy-7,8-dimethoxyflavone glycosides	Flavonoids	Flavones	C23H24O11	3	0.7702	-	9708.11	5787.75	29358.5	14050.6	21093.7	122442	58099	117499	224575	66490.1	1.01653	0.0257419	0.0321484	0.135797	-2.88048	down
MW0135661	6-{[1,3-dihydroxy-4-(3-methylbut-2-en-1-yl)-11-(2-methylprop-1-en-1-yl)-12-oxo-11,12-dihydro-5,10-dioxatetraphen-8-yl]oxy}-3,4,5-trihydroxyoxane-2-carboxylic acid	Organic acids	Organic acids	C31H32O12	3	0.7638	-	152574	151670	135035	162519	153398	7942.67	30039.9	24758.2	16594	8215.99	1.08429	2.4669333358608916e-8	3.482975370800208e-7	8.62582	3.10866	up
MW0161075	(6S)-2-methyl-3,4,5,6-tetrahydropyrimidin-1-ium-6-carboxylate	Organic acids	Organic acids	C6H10N2O2	3	0.7601	-	1.51436e+06	1.10677e+06	1.04181e+06	977970	1.53439e+06	98171.6	110213	122536	105629	87265.9	1.13613	6.92898428168741e-4	0.00122544	11.7891	3.55938	up
MW0145730	Asn-Gln-Tyr	Amino acids and derivatives	Amino acids and derivatives	C18H25N5O7	3	0.7579	-	310545	267612	303585	310880	287459	4753.67	4663.27	1376.55	1599.54	3112.72	1.13166	3.3189331276256627e-6	1.3420734443262995e-5	95.4537	6.57673	up
MW0112225	2-Methylethcathinone	Others	Ketone compounds	C12H17NO	3	0.7491	-	42915.4	37718.1	26143.5	49660.9	41152.6	494.06	298.06	71.12	1925.26	41.02	1.06742	5.119032594062444e-4	9.444416723929159e-4	69.8319	6.12581	up
MW0012913	1-O-all-trans-retinoyl-beta-glucuronic acid	Others	Vitamin	C26H36O8	3	0.749	-	60403.3	27987	18940.2	80340.9	103744	1093.43	2186.88	553.09	835.38	904.33	1.1011	0.0226	0.0283948	52.2895	5.70845	up
MW0160559	2-Nitrobenzoate	Benzene and substituted derivatives	Benzene and substituted derivatives	C7H4NO4-	3	0.748	-	3655.91	8502.5	3772.42	10792.4	7280.21	1234.12	734.72	1184.77	658.05	664.72	1.07356	0.0125873	0.0164967	7.59619	2.92528	up
MW0103587	Guanosine triphosphate adenosine	Nucleotides and derivatives	Nucleotides and derivatives	C20H27N10O17P3	3	0.7476	-	172625	169755	169632	175718	167194	7225.18	10625.5	10220.2	3894.18	12048.4	1.12563	7.695178791637367e-13	3.2050419667169635e-10	19.4241	4.27978	up
MW0156914	Ser-Ser-Tyr	Amino acids and derivatives	Amino acids and derivatives	C15H21N3O7	3	0.7469	-	112686	70377.8	131694	92231.1	87204.1	255.21	2076.14	2743.98	1500.93	2062.18	1.09954	7.878425426215826e-4	0.00138017	57.2086	5.83816	up
MW0115984	Pinolidoxin	Organic acids	Organic acids	C18H26O6	3	0.7462	-	6013.51	4436.94	3839.7	2152.12	2625.36	29187.8	17533	23944	20584.5	29507.8	1.09298	5.697941991735975e-4	0.0010307	0.157901	-2.66291	down
MW0152990	Lys-His-Ile-Glu-Glu	Amino acids and derivatives	Amino acids and derivatives	C28H46N8O10	3	0.7455	-	7574.5	9688.42	8009.38	10421.6	3695.95	75788.2	74318.5	70373.1	67331.4	66068.2	1.1152	3.494066524046865e-8	4.515251314303731e-7	0.111309	-3.16736	down
MW0121332	(2R)-5-[(2R)-6-hydroxy-2,7,8-trimethyl-3,4-dihydro-2H-1-benzopyran-2-yl]-2-methylpentanoic acid	Alcohol and amines	Alcohols	C18H26O4	3	0.7432	-	3540.62	3855.5	2134.13	2399.39	2165.47	60868.3	107211	115351	80669.9	55462.6	1.13092	0.00249182	0.00382615	0.0335947	-4.89562	down
MW0012967	3-O-[1-O-Palmitoyl-2-O-[(9Z,12Z)-1-oxo-9,12-octadecadienyl]-L-glycero-3-phospho]glycerol	GP	PG	C40H75O10P	3	0.7429	-	10300.6	9937.33	13960.1	15577	12399.2	34636.2	48846.1	50567.3	59818.4	46620.2	1.10938	5.724370019834732e-4	0.00103436	0.258534	-1.95158	down
MW0160512	2-Nitrophenolate	Benzene and substituted derivatives	Benzene and substituted derivatives	C6H4NO3-	3	0.7427	-	60092.7	51484.2	59337	54305.6	44860.2	1746.18	2550.01	1671.36	2195.65	379.12	1.10567	3.8090248235343105e-5	1.0041105498473447e-4	31.6167	4.98261	up
MW0112053	NCGC00381092-01_C15H20O8_2-Acetyl-5-hydroxy-3-methylphenyl beta-D-glucopyranoside	Benzene and substituted derivatives	Benzene and substituted derivatives	C15H20O8	3	0.7387	-	2424.29	668.81	1510.74	2932.99	2468.9	38400.4	33441.6	34805	38611.6	28964	1.10939	2.6816665605095873e-5	7.552183032703396e-5	0.0574307	-4.12203	down
MW0167019	(3R)-1,2-didehydro-3-hydroxy-16-methoxy-2,3-dihydrotabersonine	Alkaloids	Alkaloids	C22H27N2O4+	3	0.7386	-	32742.1	72589.1	23196.9	43267.1	43395.5	406464	328413	334609	338915	330883	1.11077	1.1872242644054645e-6	6.239166587662887e-6	0.123724	-3.01481	down
MW0166054	(E)-1-(glutathion-S-yl)-N-hydroxy-omega-(methylsulfanyl)hexan-1-imine	Others	Lactones	C17H29N4O7S2-	3	0.7376	-	272885	286965	291309	269052	263066	2128.32	719.85	1548.81	948.22	484.84	1.13547	8.130310206486423e-7	4.4851313920550936e-6	237.267	7.89037	up
MW0141201	1-[2-Hydroxy-3-(4-phenoxyphenoxy)propyl]-3-(2-methylpropanoyl)-1H-indole-5-carboxylic acid	Benzene and substituted derivatives	Benzene and substituted derivatives	C28H27NO6	3	0.7346	-	6570.13	2926.09	1333.96	2204.91	682.63	232879	263551	279422	269756	293413	1.11824	1.058147560349901e-5	3.403231342746979e-5	0.0102446	-6.60899	down
MW0152518	Leu-Thr-Ser-Lys	Amino acids and derivatives	Amino acids and derivatives	C19H37N5O7	3	0.7336	-	10106.1	2607.97	3073.79	2623.24	4341.29	159238	144307	176118	168672	165617	1.12476	2.5576730412460817e-6	1.1067748796664862e-5	0.027953	-5.16085	down
MW0162819	N-(3-carboxylatopropanoyl)-L-glutamate(3-)	Others	Lactones	C9H10NO7-3	3	0.7332	-	463	173.07	2291.72	1162.02	48.3	30699.3	15908.3	23742.2	22090.3	25385.2	1.03104	5.527097278453488e-4	0.00100546	0.0351207	-4.83153	down
MW0128691	3-[5,7-Dihydroxy-2-(4-methoxyphenyl)-4-oxo-2,3-dihydrochromen-3-yl]-5,7-dihydroxy-2-(4-methoxyphenyl)-2,3-dihydrochromen-4-one	Benzene and substituted derivatives	Benzene and substituted derivatives	C32H26O10	3	0.7326	-	1881.15	2595.24	3976.9	2700.03	1255.06	67657.9	35235.5	29552.9	34942.2	18700.2	1.09779	0.013076	0.0170993	0.06668	-3.9066	down
MW0008258	Feruloyl-2-hydroxyputrescine	Organic acids	Organic acids	C14H20N2O4	3	0.7312	-	316144	303866	322850	333429	342153	1892.61	2229.19	220.87	1589.47	1329.9	1.12111	1.0326423511984417e-6	5.514045375309627e-6	222.863	7.80002	up
MW0011479	(9S,10S)-10-hydroxy-9-(phosphonooxy)octadecanoic acid	Lipids	Free fatty acids	C18H37O7P	3	0.731	-	4305.73	1120.36	2155.31	8332.28	852.4	199627	204721	197290	211179	201569	1.10681	1.5611780467492634e-10	8.968698709945769e-9	0.0165283	-5.91892	down
MW0167977	(2Z,4E)-2-aminomuconate	Alkaloids	Alkaloids	C6H6NO4-	3	0.7306	-	113367	95978	82652.3	94689.8	57468.4	2003.76	1042.01	1856.63	820.89	437.33	1.12452	6.8634745172496e-4	0.00121644	72.0959	6.17184	up
MW0160948	3-(Imidazol-5-yl)lactate	Others	Lactones	C6H7N2O3-	3	0.7296	-	58209.4	40001.2	35625.7	49661.8	52239.5	155247	152019	112892	152784	153740	1.1059	4.111230336749838e-5	1.0668706761721543e-4	0.324403	-1.62414	down
MW0116240	{4-[1-hydroxy-3-(5-methoxy-2,2-dimethyl-2H-chromen-6-yl)prop-2-en-1-yl]phenyl}oxidanesulfonic acid	Others	Others	C21H22O7S	3	0.728	-	16986.6	31373.2	33482.1	30963.7	37805.4	917.54	1702.38	1685.36	2745.44	2274.18	1.11551	0.00121714	0.00202775	16.1515	4.01359	up
MW0118582	2-[2-(3,5-Dimethyl-2-oxo-cyclohexyl)-6-oxo-tetrahydro-pyran-4yl]-acetamide	Alcohol and amines	Amines	C15H23NO4	3	0.7277	-	436783	428534	347395	478316	415447	190960	198240	197666	176417	179520	1.12231	2.695216740845745e-4	5.345513202677395e-4	2.23427	1.15981	up
MW0143800	6'''-Deamino-6'''-oxoparomomycin II	Heterocyclic compounds	Heterocyclic compounds	C23H42N4O15	3	0.7276	-	3737.9	8887.66	4780.42	7227.08	1509.75	78487.6	66661.2	73128.4	75366.5	72177.4	1.09246	1.6675586249876013e-8	2.6458596849803277e-7	0.0714634	-3.80665	down
MW0162490	Bis(2,3-dihydroxypropyl) phosphate	Organic acids	Organic acids	C6H14O8P-	3	0.7274	-	443.82	178.07	1822.48	2337.93	2202.77	35501.8	30458.3	11640.9	33431.1	17487.9	1.0288	0.00647294	0.00914811	0.0543501	-4.20157	down
MW0155817	Pro-Asp-Thr-Gly-Ile	Amino acids and derivatives	Amino acids and derivatives	C21H35N5O9	3	0.7267	-	102869	68085.8	101997	53003.5	24330.7	2140.08	3223.35	5875.49	5852.9	4578.44	1.08459	0.0117041	0.0154878	16.1644	4.01475	up
ZINC95911730	3'-O-beta-Glucopyranosyl-stilbericoside	Alcohol and amines	Alcohols	C20H30O15	3	0.7247	-	1408.74	1941.52	1511.47	2358.54	1976.07	25744.4	6087.7	28039.1	14429.1	8558.06	1.05169	0.0293772	0.0363075	0.110989	-3.17152	down
MW0162648	(3S,5R)-carbapenam-3-carboxylate	Organic acids	Organic acids	C7H8NO3-	3	0.7245	-	6858.4	7108.99	3147.65	5389.07	5490.74	22598.8	22589.3	24081.1	23289.9	24519.8	1.10259	3.682762145895773e-7	2.610843291515897e-6	0.239111	-2.06425	down
MW0106323	Cysteinyl-Hydroxyproline	Amino acids and derivatives	Amino acids and derivatives	C8H14N2O4S	3	0.724	-	8350.86	8896.12	26494.6	21415.9	18677.5	833.48	565.87	493.22	920.74	68.89	1.05595	0.0103232	0.0138141	29.0872	4.86231	up
MW0142109	2,6-Dihydroxypseudooxynicotine	Others	Ketone compounds	C10H14N2O3	3	0.7231	-	26736.2	16235.6	17639.3	20217.7	28109.8	99770.1	99312.2	93097.7	91688.4	94643.4	1.12187	3.2747092608464514e-8	4.36453250285615e-7	0.227661	-2.13504	down
MW0162422	alpha-D-xylosyl-(1->6)-beta-D-glucosyl-(1->4)-beta-D-glucose	Alcohol and amines	Alcohols	C17H30O15	3	0.7228	-	6476.77	5492.12	4676.29	9511.1	5496.1	23493.4	15949.3	25605	30461.8	25587.7	1.0855	8.388845135003224e-4	0.0014543	0.26138	-1.93578	down
MEDP1649	3-O-Methyl-a-methyldopa	Amino acids and derivatives	Amino acids and derivatives	C10H13NO4	3	0.7222	-	1932.31	4042.45	2209.51	3248.1	3699.36	85121.8	79597.1	80261.2	79550.6	90447.3	1.13679	1.5382606687368412e-6	7.623739068939179e-6	0.0364639	-4.77739	down
MW0161957	4-(3-Pyridyl)-3-butenoate	Alkaloids	Pyridine alkaloids	C9H8NO2-	3	0.7199	-	2229.06	1695.8	1649.41	1172.98	805.25	91103.7	62423.8	41034.2	73018.9	31701	1.12305	0.00554298	0.00790367	0.0252354	-5.30841	down
MW0151546	Ile-Phe-Phe	Amino acids and derivatives	Amino acids and derivatives	C24H31N3O4	3	0.7191	-	83917.9	103410	159080	84111.8	42691.2	3211.58	2122.85	5148.62	3063.5	2791.32	1.11948	0.00843323	0.0115351	28.964	4.85619	up
MW0144428	AGC	Nucleotides and derivatives	Nucleotides and derivatives	C15H25NO3S	3	0.7189	-	384887	306074	389807	405889	308981	38252.8	38998.6	42393.1	31590.7	41964.1	1.13965	1.0483054697181873e-4	2.3761590646945578e-4	9.29423	3.21634	up
MW0125710	1-cyclohexyl-3-[3-(1H-imidazol-1-yl)propyl]thiourea	Heterocyclic compounds	Heterocyclic compounds	C13H22N4S	3	0.7187	-	18472.6	12019.8	4659.43	16448.4	18697.6	63.39	155.36	830.66	683.59	339.92	1.06045	0.0065674	0.00926287	33.9124	5.08374	up
MW0160494	(6-Hydroxy-8-methyl-8-azoniabicyclo[3.2.1]octan-3-yl) 3-hydroxy-2-phenylpropanoate	Alkaloids	Tropan alkaloids	C17H24NO4+	3	0.7177	-	1514.23	1170.85	3790.54	3339.31	705.51	36863.3	38338.9	36717.2	35008.9	34506	1.09818	3.9320839560463854e-10	1.8196810752147995e-8	0.0579848	-4.10818	down
MEDL01885	5-Acetamidovalerate	Organic acids	Organic acids	C7H13NO3	3	0.7172	-	147160	157168	164183	141319	37975.3	568.69	3210.88	1417.73	626.12	2262.36	1.1041	0.00529488	0.00757191	80.1167	6.32403	up
MW0144584	Ala-Gly-Val	Amino acids and derivatives	Amino acids and derivatives	C10H19N3O4	3	0.7164	-	4166.65	13752	17275.2	14728.1	18913.8	1.44448e+06	2.09998e+06	875068	752780	859356	1.12069	0.00934966	0.0126845	0.0114124	-6.45325	down
MW0144461	Ala-Ala-Pro-Ala-Ala	Amino acids and derivatives	Amino acids and derivatives	C17H29N5O6	3	0.7141	-	6253.2	5928.14	9190.36	12529.5	10520.9	141502	154447	195830	140469	197974	1.13187	2.3346488770552566e-4	4.726032842252804e-4	0.0535062	-4.22415	down
MW0062067	Pipericine	Alkaloids	Alkaloids	C22H41NO	3	0.7133	-	1.17445e+06	385991	466198	984450	1.97489e+06	4176.95	2618.45	2654.95	1780.36	1604.14	1.12955	0.0255782	0.0319679	388.472	8.60167	up
MW0165818	(2S)-1-[(E)-2-[(2S)-6-carboxy-2-carboxylato-2,3-dihydropyridin-4-yl]ethenyl]-5-hydroxy-6-[(2S,3R,4S,5S,6R)-3,4,5-trihydroxy-6-(hydroxymethyl)oxan-2-yl]oxy-2,3-dihydroindole-2-carboxylate	Organic acids	Organic acids	C24H24N2O13-2	3	0.7132	-	75551.9	78970.4	54620.1	44836.1	49672.2	7777.41	4322.25	5731.64	8472.03	2769.41	1.10436	0.00119672	0.00199574	10.4445	3.38467	up
MW0159682	[L-Asp(4-L-Arg)]n	Amino acids and derivatives	Amino acids and derivatives	C10H19N5O5	3	0.7128	-	101029	43915.3	94295.9	96002.8	90085.6	1678.75	563.25	496.56	3221.76	355.85	1.10358	0.00128228	0.00212777	67.3397	6.07339	up
MEDL00692	FFA(17:0)	Lipids	Free fatty acids	C17H34O2	3	0.7116	-	486236	537512	427974	521232	478160	1.33775e+06	1.07268e+06	1.0413e+06	1.00328e+06	993430	1.11393	3.77847857332646e-4	7.21419269592442e-4	0.449874	-1.15241	down
MW0129927	[3,4,5-Trihydroxy-6-(hydroxymethyl)oxan-2-yl] 3-hydroxy-4,5-dimethoxybenzoate	Benzene and substituted derivatives	Benzene and substituted derivatives	C15H20O10	3	0.7112	-	5746.54	5024.04	4461.77	674.41	1484.89	50976.2	48241.3	33973.8	40537.7	21043.6	1.03298	0.00230273	0.00356538	0.0892921	-3.48532	down
MW0104951	3-[5-(2-Methylpropyl)-3,6-dioxopiperazin-2-yl]propanoic acid	Organic acids	Organic acids	C11H18N2O4	3	0.7106	-	6002.38	11309.4	11464.1	3729.39	4727.1	79158.1	72440.2	79296.6	75669.3	81422.7	1.10685	1.4209438751232061e-9	4.552485569144734e-8	0.095963	-3.38138	down
MW0141035	1-(Methylnitrosoamino)-4-(3-pyridinyl)-1,4-butanediol	Alcohol and amines	Alcohols	C10H15N3O3	3	0.7105	-	4598.44	2458.07	2328.94	3032.87	6646.68	144611	169521	147775	137022	144711	1.13271	8.737440475292806e-6	2.8997163011629115e-5	0.0256374	-5.2856	down
MW0143721	6-(2-Hydroxyethyl)-5,6-dihydrosanguinarine	Alkaloids	Alkaloids	C22H19NO5	3	0.7094	-	18787.1	13299.4	5942.33	17737.1	9109.6	93891.5	88042.6	85954.4	92783.2	88639.4	1.09646	5.585450121006625e-8	6.599546029501446e-7	0.144389	-2.79197	down
MW0149664	Gln-Gln-Gln	Amino acids and derivatives	Amino acids and derivatives	C15H26N6O7	3	0.7082	-	2259.49	1541.63	1678.73	1354.67	91.18	84306.1	68605.7	70357.2	75288.8	73961.3	1.06995	8.842597247271539e-6	2.9229696456258696e-5	0.0185915	-5.74921	down
MW0164162	(2R)-2-ammonio-4-(2-formamidophenyl)-4-oxobutanoate	Others	Lactones	C11H12N2O4	3	0.7077	-	20740.8	6283.14	16933.7	22390.3	22024.8	1971.29	144.31	109.08	192	1932.55	1.01252	0.00461561	0.00669243	20.3192	4.34477	up
MEDP0825	N-Cyclohexylformamide	Alkaloids	Alkaloids	C7H13NO	3	0.7073	-	219317	225624	236658	234139	211012	86424.8	95331.2	62713.6	81286.9	80888.5	1.12377	4.473990745987381e-8	5.480638663834541e-7	2.77085	1.47033	up
ZINC33831290	2,4-dihydroxy-5-[(E)-2-(3,5,8-trihydroxynaphthalen-2-yl)ethenoxy]carbonylbenzoic acid	Benzene and substituted derivatives	Benzene and substituted derivatives	C20H14O9	3	0.7034	-	47229.6	52191.8	47860.3	50519.7	34256.8	185.14	1070.55	1510.01	1227.6	3012.33	1.08195	1.1415191810949527e-4	2.5595840588212536e-4	33.1245	5.04983	up
MW0114307	D-Mannosamine	Others	Saccharides	C6H13NO5	3	0.7014	-	199078	271128	185758	188441	244409	1701.1	900.1	975.96	404.73	154.16	1.12227	2.175826008847017e-4	4.4696992980753763e-4	263.25	8.04029	up
MW0109501	Pyroglutamyltyrosyllysine	Amino acids and derivatives	Amino acids and derivatives	C20H28N4O6	3	0.7	-	437.6	288.63	430.48	690.16	691.64	10160	3192.87	14467.3	9731.06	5491.36	1.09138	0.0144658	0.0187548	0.0589766	-4.08371	down
MEDP0838	2,6-Dimethylaniline	Alkaloids	Alkaloids	C8H11N	3	0.6996	-	94145.2	90385.5	96312.5	94362.8	111939	3608.7	4560.8	3209.1	3410.92	2817.37	1.14245	1.3817179956166457e-5	4.254976304431297e-5	27.6678	4.79014	up
MW0105300	Hexaminolevulinate	Organic acids	Organic acids	C11H21NO3	3	0.6992	-	71791.7	65129.4	67551.8	64720.5	65931.2	810.1	479.95	290.09	1210.33	3694.39	1.10244	1.2900985961486202e-8	2.1493042611836014e-7	51.678	5.69148	up
ZINC70454878	(1R,2S,6S,9S,10R,11R,14S,15S,18S,20S,23R,24S)-20-hydroxy-6,9,10,23-tetramethyl-4-azahexacyclo[12.11.0.02,11.04,9.015,24.018,23]pentacosan-17-one	Others	Ketone compounds	C28H45NO2	3	0.6954	-	81139.8	82439.6	80303.6	76510.8	88609.2	1439.96	2245.68	717.53	1239.27	1005.66	1.13633	1.5402010009054216e-6	7.623739068939179e-6	61.5218	5.94303	up
MW0144492	Ala-Asn-Gly	Amino acids and derivatives	Amino acids and derivatives	C9H16N4O5	3	0.6951	-	5302.53	24070.8	23722.9	22602.3	15533.5	651.92	645.55	1606.99	343.66	528.92	1.08533	0.00810774	0.0111632	24.1544	4.59421	up
MW0145880	Asn-Pro-Thr	Amino acids and derivatives	Amino acids and derivatives	C13H22N4O6	3	0.6949	-	154454	244141	121465	254910	196019	24045.7	12262.5	70650.3	14896.6	44486.7	1.01611	0.00165195	0.0026668	5.83731	2.5453	up
MW0003306	2-O-Galloyl-1,4-galactarolactone	Benzene and substituted derivatives	Benzene and substituted derivatives	C13H12O11	3	0.6934	-	2939.85	2630.19	3243.23	4678.82	5404.27	33062.2	31002.6	21318.2	29665.2	39573.4	1.11707	6.031529511567415e-4	0.00108282	0.12221	-3.03256	down
MW0142199	2''-Adenylylgentamicin A	Nucleotides and derivatives	Nucleotides and derivatives	C28H48N9O16P	3	0.6911	-	41337.2	464.89	3480.62	830.17	3202.44	868971	774851	592679	669478	606888	1.0642	1.527777985649308e-4	3.292727198048832e-4	0.0140385	-6.15447	down
MW0162352	N,N-dihydroxy-L-valinate	Others	Lactones	C5H10NO4-	3	0.6903	-	257682	237611	249778	265223	254894	34425.1	43002.4	36504.4	33716.3	33838.7	1.14268	7.984769095099282e-8	8.211497106441608e-7	6.97124	2.80142	up
MW0109768	Starch acetate	Others	Saccharides	C12H18O9	3	0.6867	-	26820.7	29979.8	32659.5	23770.9	33274.5	448.6	1660.02	1340.65	1645.16	912.06	1.11915	7.994599827900495e-5	1.894595065900743e-4	24.3912	4.60829	up
MEDP1400	Carnitine C16:3	FA	CAR	C23H39NO4	3	0.6863	-	736.39	1175.34	339.8	11208.6	2711.07	34792.6	47109.7	40208.3	34072.2	37102.9	1.01288	3.9324725553165994e-6	1.534308964205493e-5	0.0836648	-3.57924	down
MW0162060	2,3-bisphosphonato-D-glycerate(5-)	Others	Lactones	C3H3O10P2-5	3	0.6833	-	85570.6	76119.4	74719	71535.1	76485.1	1067.37	2247.99	2760.27	5970.59	1694.76	1.11574	7.260258373334654e-7	4.128187866885847e-6	27.9768	4.80616	up
MW0161928	Iminoacetate	Organic acids	Organic acids	C2H2NO2-	3	0.6832	-	279059	277927	266537	275996	286413	21535.1	62292.2	99391	60598.6	42514	1.05405	3.3329193227863484e-5	8.970345059389429e-5	4.84032	2.2751	up
MEDP1668	Leu-Ala-Val	Amino acids and derivatives	Amino acids and derivatives	C14H27N3O4	3	0.6827	-	4150.78	1705.96	4391.41	3122.7	2111.67	18606.9	7884.79	19153.4	23272.5	22100.7	1.05196	0.00446312	0.00650531	0.170103	-2.55552	down
MW0107368	Hoiamide B	Alcohol and amines	Amines	C45H73N5O10S3	3	0.6811	-	186657	118516	208438	197387	209403	2212.9	158.98	1742.15	1644.27	1150.01	1.10605	4.144565424004131e-4	7.819757640306774e-4	133.231	7.05778	up
MW0130465	2',5'-Dimethoxy-6-fluoroflavone	Flavonoids	Flavonoid	C17H13FO4	3	0.6797	-	410.68	127.42	196.98	1816.31	196.55	30094.7	27044	29740.2	28983.9	30738.8	1.09918	1.9133029234194342e-8	2.9243694224007133e-7	0.0187443	-5.73741	down
ZINC14504167	Shancigusin D	Others	Stilbene	C21H20O3	3	0.678	-	165298	140940	161258	151568	143590	358.71	1031.84	858.58	1952.62	697.49	1.13266	5.5284843148748395e-6	2.006635047621238e-5	155.668	7.28233	up
MW0106284	Cysteylglutaminyllysine	Amino acids and derivatives	Amino acids and derivatives	C14H27N5O5S	3	0.6756	-	482774	549338	549143	518548	526640	3885.05	2094.33	2589.84	3188.6	2121.54	1.14317	1.780152533885566e-6	8.473526061295294e-6	189.234	7.56403	up
MW0108297	Methylphosphonic acid	Organic acids	Organic acids	CH5O3P	3	0.6714	-	9928.71	11177.2	9818.34	6622.04	10544.7	26798.7	23726	28541.3	23217.2	25382.5	1.10128	2.1558571151926974e-6	9.867192181074267e-6	0.376695	-1.40853	down
MW0011028	(2E,4E)-5-[8-hydroxy-1,5-dimethyl-3-[3,4,5-trihydroxy-6-(hydroxymethyl)oxan-2-yl]oxy-6-oxabicyclo[3.2.1]octan-8-yl]-3-methylpenta-2,4-dienoic acid	Organic acids	Organic acids	C21H32O10	3	0.6701	-	34307.4	34484.8	28609.8	28504.9	13552.9	107649	133827	149969	136323	112775	1.08721	3.344620367234989e-5	8.978525702008864e-5	0.217721	-2.19945	down
MW0165931	6-Methoxypodophyllotoxin 7-glucoside	Lignans and Coumarins	Lignans	C29H34O14	3	0.669	-	623.1	2021.13	1875.7	1221.05	1196.2	48873	42229.3	38929.9	44276.7	39217.7	1.12857	1.7452869777482823e-5	5.1922287588011404e-5	0.0324886	-4.94392	down
MW0156186	Psychosine sulfate	Lipids	Sphingolipids	C24H47NO10S	3	0.6683	-	557900	517233	559636	530442	507033	2155.68	14351.7	9379.54	3966.47	7380.48	1.12097	4.2993471922879377e-7	2.8570405631495426e-6	71.7692	6.16529	up
ZINC95912468	(4aR)-4,8aalpha-Dimethyl-6alpha-[1-methyl-1-(beta-D-glucopyranosyloxy)ethyl]-1,2,4abeta,5,6,7,8,8a-octahydronaphthalene-2-one	Others	Ketone compounds	C21H34O7	3	0.6621	-	113001	33010.8	126679	132853	118819	640.95	94.96	100.83	346.05	4243.67	1.06893	0.00471122	0.00681327	96.6307	6.59441	up
MW0149041	Ethyl methanesulfonate	Others	Lactones	C3H8O3S	3	0.6601	-	199664	167497	148188	172418	174607	503386	502237	503375	532035	504167	1.13666	3.98328576802908e-9	9.345530686870711e-8	0.338823	-1.56139	down
MW0054516	LysoPA(i-19:0/0:0)	GP	LPA	C22H45O7P	3	0.6589	-	711320	598441	564014	608754	635289	3772.78	680.2	274.78	548.47	91.76	1.11321	1.4628831629182185e-5	4.47185935673716e-5	580.817	9.18194	up
MW0121780	6-Methylmercaptopurine	Nucleotides and derivatives	Nucleotides and derivatives	C6H6N4S	3	0.6551	-	20397.3	43673.6	41778.2	45948.2	37051.9	216.66	2548.3	2311.6	3914.17	3534.05	1.01621	0.00136069	0.00224447	15.078	3.91438	up
MW0144600	Ala-His-Thr	Amino acids and derivatives	Amino acids and derivatives	C13H21N5O5	3	0.6527	-	66578.9	85721.6	91278.6	84937.6	123093	227.55	713.99	1530.38	797.2	817.05	1.12542	6.19654290269126e-4	0.00110886	110.521	6.78818	up
ZINC95911864	(3R,10R)-2,2,9beta-Trimethyl-4beta,5beta,6beta,7beta,8alpha,10-hexaacetoxy-5abeta-(acetoxymethyl)-3,4,5,5a,6,7,8,9-octahydro-2H-3beta,9abeta-methano-1-benzoxepin	Others	Lactones	C29H40O15	3	0.6526	-	2770.52	2258.42	3610.74	3511.14	3688.26	20214.3	20970.1	21690.9	29076.1	13514.5	1.1162	0.00178664	0.0028511	0.150182	-2.73522	down
MW0160549	3-Phenylpropionate	Others	Lactones	C9H9O2-	3	0.652	-	40660.6	78890.1	55384.4	36670.4	88875.8	1187.83	1199.61	3693.86	4798.29	1559	1.09906	0.00494504	0.00710823	24.1572	4.59438	up
MW0140694	[3-(3,4-Methylenedioxyphenyl)-2-(mercaptomethyl)-1-oxoprolyl]alanine	Organic acids	Organic acids	C16H20N2O6S	3	0.6507	-	537871	504762	428419	452794	403735	1.30678e+06	1.28619e+06	1.42449e+06	1.40696e+06	1.50156e+06	1.13209	3.624379139297754e-7	2.5915088609742743e-6	0.336065	-1.57319	down
MW0001362	Disperse red 11	Benzene and substituted derivatives	Benzene and substituted derivatives	C15H12N2O3	3	0.6496	-	1823.79	2495.27	249.84	579.51	2388.89	48256.9	44477.1	31376.8	36796.8	35585	1.07597	2.0495362347596597e-4	4.246924585957205e-4	0.0383592	-4.70428	down
ZINC15261426	(2S)-2-amino-5-[[(1R)-2-[(R)-benzylsulfinyl]-1-carboxyethyl]amino]-5-oxopentanoic acid	Organic acids	Organic acids	C15H20N2O6S	3	0.6496	-	2167.96	2497.02	855.53	2545.64	675.78	61195.8	63753.7	54817	66622	63067.3	1.11897	3.4232996886818963e-6	1.3676780051184747e-5	0.0282494	-5.14564	down
MW0145997	Asn-Tyr	Amino acids and derivatives	Amino acids and derivatives	C13H17N3O5	3	0.6482	-	18474.2	18926.4	25444.7	33984.2	28343.7	121.95	1515.21	1399.18	304.67	1589.73	1.0561	0.0011092	0.00186472	25.3863	4.66598	up
MW0112428	3,4,5-Trihydroxy-6-[(3-methylbutanoyl)oxy]oxane-2-carboxylic acid	Organic acids	Organic acids	C11H18O8	3	0.6476	-	34653.1	16470.7	55036.4	54929.7	26539.2	454.36	246.29	3621.78	751.12	245.77	1.06934	0.00881806	0.0120024	35.2731	5.1405	up
MW0162571	3-cyano-L-alaninate	Others	Lactones	C4H5N2O2-	3	0.6444	-	148828	148765	142300	96540.9	142567	1611.55	5634.9	4073.84	12575.6	4393.26	1.10166	1.3825137955630158e-4	3.030615767642085e-4	24.0022	4.58509	up
MW0010565	(14R,27R)-22,33-dimethoxy-13,28-dimethyl-2,5,7,20-tetraoxa-13,28-diazaoctacyclo[25.6.2.216,19.13,10.121,25.04,8.031,35.014,39]nonatriaconta-1(33),3(39),4(8),9,16(38),17,19(37),21,23,25(36),31,34-dodecaene	Lignans and Coumarins	Lignans	C37H38N2O6	3	0.6432	-	73883.4	12351.8	7266.63	7925.02	72823.3	630486	602357	615849	633316	645239	1.0512	8.556002018727676e-8	8.691645953170919e-7	0.05572	-4.16566	down
MW0105951	Aspartylglutamyllysine	Amino acids and derivatives	Amino acids and derivatives	C15H26N4O8	3	0.6425	-	4403.26	2016.28	3462.11	8095.01	2398.38	22736.7	30981.3	30766.4	31030.8	30535	1.08451	3.968511036714093e-6	1.541151372299692e-5	0.139507	-2.84159	down
MW0165650	(2E,4Z)-4-nitro-6-oxohepta-2,4-dienedioate	Organic acids	Organic acids	C7H3NO7-2	3	0.6418	-	1303.99	1822.62	1646.79	941.79	914.58	98512.8	109585	99495.9	95315.8	86964.5	1.14027	1.1560970012394417e-05	3.6555352685380966e-5	0.0135336	-6.20731	down
MW0135707	6-{[2-(2,4-dihydroxyphenyl)-3-(3-hydroxy-3-methylbutyl)-8,8-dimethyl-4-oxo-4H,8H-pyrano[2,3-f]chromen-5-yl]oxy}-3,4,5-trihydroxyoxane-2-carboxylic acid	Organic acids	Organic acids	C31H34O13	3	0.6411	-	9491.81	4695.17	5049.9	5537.73	8002.72	928545	1.33603e+06	1.05816e+06	756780	1.22046e+06	1.14064	5.099711788931102e-4	9.423360110001996e-4	0.00618443	-7.33714	down
MW0111039	Fingolimod	Benzene and substituted derivatives	Benzene and substituted derivatives	C19H33NO2	3	0.641	-	666780	481138	713837	707112	653285	85350.1	94578.6	55455.5	55595.3	86808.1	1.12766	1.2165213855033855e-4	2.7059073808393064e-4	8.52901	3.09238	up
MW0001556	n-Cyclohexyl-n'-(propyl)phenyl urea	Benzene and substituted derivatives	Benzene and substituted derivatives	C16H24N2O	3	0.6408	-	193793	190252	236702	188440	232206	2730.99	3850.28	3077.63	3448.35	9137.03	1.13169	3.8862139097530465e-5	1.0228171206395854e-4	46.8162	5.54894	up
MW0116356	1-(3,4,5-Trimethoxyphenyl)-1,2,3,4-tetrahydroisoquinoline-6,7-diol	Alcohol and amines	Alcohols	C18H21NO5	3	0.6407	-	24945.3	26024.5	31865.1	26679.5	29475.8	1128.93	1188.79	1694.41	1130.56	1716.34	1.13994	2.625858416207589e-5	7.455820664999029e-5	20.2638	4.34083	up
MW0164118	(R)-beta-alanopine(1-)	Others	Lactones	C6H10NO4-	3	0.6402	-	32316.8	61165	3207.43	5470.21	12495.6	624498	701562	618862	650548	581282	1.06337	1.1872447393673177e-7	1.0808468501562575e-6	0.0360919	-4.79218	down
MW0129290	{4-[2,3-Dioxo-3-(2,4,6-trihydroxy-3-methoxyphenyl)propyl]-2-hydroxy-6-methoxyphenyl}oxidanesulfonic acid	Organic acids	Organic acids	C17H16O12S	3	0.6382	-	1700.64	22.5	2456.15	2743.02	34.5	251687	243847	249862	251367	265332	1.03617	1.2355218815982857e-7	1.0842592235864853e-6	0.00551211	-7.50318	down
MW0014081	(R)-3-hydroxybutyrylcarnitine	Organic acids	Organic acids	C11H21NO5	3	0.6381	-	36216.1	43281.3	49913.9	44353.8	46576.6	611.79	109.89	869.06	560.8	170.73	1.11431	4.0921286700450046e-5	1.0635704156466424e-4	94.882	6.56806	up
MW0145314	Arg-Cys-Ile	Amino acids and derivatives	Amino acids and derivatives	C15H30N6O4S1	3	0.6357	-	27912.2	23197.8	35278.5	22676.4	44584.4	678.62	96.18	1013.52	1852.63	948.21	1.06846	0.00191184	0.00303057	33.4809	5.06527	up
MEDP1902	LPC(16:2/0:0)	Lipids	LPC	C24H46NO7P	3	0.6357	-	320817	291039	320796	324959	299977	1310.13	751.28	844.34	101.59	863.11	1.12278	1.2940981543534104e-6	6.654220756644388e-6	402.431	8.6526	up
MW0130692	2-{9-[(3-methylbut-2-enoyl)oxy]-2-oxo-2H,8H,9H-furo[2,3-h]chromen-8-yl}propan-2-yl 3-(4-hydroxyphenyl)oxirane-2-carboxylate	Others	Lactones	C28H26O9	3	0.6336	-	39147.1	22459.9	32723.6	41215.5	39299	629138	658763	613967	629374	677455	1.13907	1.2684406270097287e-7	1.0949337225897452e-6	0.054491	-4.19784	down
MW0142311	2'-Oxokanamycin	Heterocyclic compounds	Heterocyclic compounds	C18H34N4O11	3	0.6322	-	351.11	1899.08	3420.7	2482.62	278.59	75586.9	60031.4	61298.1	66157.8	56536.9	1.07565	3.013229524465727e-5	8.35264021773015e-5	0.0263824	-5.24428	down
MW0127979	(2-hydroxy-1,2-diphenylethoxy)sulfonic acid	Organic acids	Organic acids	C14H14O5S	3	0.6301	-	13593.7	17176	12395.1	11304.1	9628.95	348.98	869.25	928.77	145.73	507.44	1.0971	5.773553456644827e-4	0.00104147	22.8907	4.51669	up
MW0127638	({1-[5-hydroxy-8-(2-hydroxypropan-2-yl)-2-oxo-2H,8H,9H-furo[2,3-h]chromen-4-yl]propan-2-yl}oxy)sulfonic acid	Organic acids	Organic acids	C17H20O9S	3	0.63	-	31058.5	12776.8	43234.3	17770	41435.1	1487.88	1952.09	2135.04	484.11	1063.9	1.08604	0.0103981	0.013903	20.5355	4.36005	up
MW0166129	Farnesyl-5,7-dihydroxy-4,6-dimethylphthalide	Benzene and substituted derivatives	Benzene and substituted derivatives	C25H34O4	3	0.6255	-	318973	473332	393589	349723	343208	8923.92	5195.76	2782.81	1758.4	7854.23	1.12319	1.6385432093769591e-4	3.495279112448161e-4	70.8586	6.14687	up
MW0128593	[2,6-dihydroxy-4-(3,4,5,7-tetrahydroxy-3,4-dihydro-2H-1-benzopyran-2-yl)phenyl]oxidanesulfonic acid	Organic acids	Organic acids	C15H14O11S	3	0.6248	-	476.38	214.28	941.01	1964.53	1052.65	7432.81	13653.2	14483.6	16026	12521.6	1.06458	9.569146087867401e-4	0.00162842	0.0725056	-3.78576	down
MW0160774	Aspartate	Amino acids and derivatives	Amino acids and derivatives	C4H6NO4-	3	0.6243	-	10303.4	2556.07	2493.42	12752.7	8061.75	82322.5	92441.6	68388.6	79717.6	75849.8	1.07082	3.2860935348377404e-6	1.3320272090120864e-5	0.0907085	-3.46262	down
MW0001488	(2-Hydroxy-12-methoxy-18-methyl-11,17-dioxo-5-oxa-13,14,15,16-tetrathia-10,18-diazatetracyclo[10.4.2.01,10.03,9]octadeca-3,6-dien-8-yl) 3-(5-formyl-2-hydroxyphenoxy)-4-methoxybenzoate	Benzene and substituted derivatives	Benzene and substituted derivatives	C28H24N2O11S4	3	0.624	-	172625	169755	169632	175718	167194	15027.4	17647.7	3596.04	13204.1	12634.8	1.09949	3.386467273299265e-10	1.65936896391664e-8	13.7647	3.7829	up
MW0145756	Asn-Gly-Phe	Amino acids and derivatives	Amino acids and derivatives	C15H20N4O5	3	0.6218	-	4426.75	6965.19	3142.78	1566.63	1602.14	36008.5	36753.8	33070.7	32453.6	25485.8	1.07976	1.3755456525397477e-5	4.2443131020235785e-5	0.108098	-3.20959	down
MW0158406	Tyr-Asp-Ala-Asp	Amino acids and derivatives	Amino acids and derivatives	C20H26N4O10	3	0.6204	-	290066	315560	292667	322838	339498	5042.92	90.57	138.33	404.88	5542.73	1.0626	3.5993203827810347e-6	1.4277304185031438e-5	139.101	7.11999	up
MW0116220	[9b-Hydroxy-6-(hydroxymethyl)-6,9a-dimethyl-3-oxo-1,3a,4,5,5a,7,8,9-octahydrobenzo[e][2]benzofuran-5-yl] benzoate	Benzene and substituted derivatives	Benzene and substituted derivatives	C22H28O6	3	0.6199	-	13900.7	15815.1	15678	25167.5	25456.8	303.67	912.94	44.98	622.85	290.39	1.07633	0.00169151	0.00271751	44.1497	5.46433	up
MW0122402	Linagliptin Metabolite CD1790	Others	Ketone compounds	C25H27N7O3	3	0.6196	-	22879.8	9397.88	9766.22	27563.4	36750.4	901.23	965.24	623.9	807.5	801.46	1.10812	0.0178074	0.0227684	25.9451	4.69739	up
MW0142576	(1R,2S,5S,6S)-2-(3-carboxypropanoyl)-5-[(1-carboxyvinyl)oxy]-6-hydroxycyclohex-3-ene-1-carboxylic acid	Organic acids	Organic acids	C14H16O9	3	0.6189	-	2449.97	5821.81	2321.84	2413.78	3544.95	11186.6	10420.3	11049.5	9323.81	10384.3	1.0576	8.367594375530482e-5	1.9634383422019414e-4	0.316098	-1.66156	down
MW0144834	Ala-Nap-OH	Amino acids and derivatives	Amino acids and derivatives	C21H18N2O6	3	0.6164	-	77000.1	76174.3	80942.7	87313.6	85175.7	197.49	592.62	973.75	329.5	591.84	1.13262	3.024475195305098e-6	1.2565525375008212e-5	151.425	7.24246	up
ZINC14591948	(2R,5S)-6-Methyl-2,5-heptanediol 5-(hydrogen sulfate)	Others	Lactones	C8H18O5S	3	0.6156	-	181922	47670.4	147906	46654.6	123858	951.47	495.22	704.32	560.78	570.23	1.12811	0.0158808	0.0203832	166.974	7.38348	up
MW0165037	gammaGluCys(IAN)Gly(1-)	Others	Lactones	C20H22N5O6S-	3	0.614	-	1403.94	2735.26	270.83	22914.8	2453.71	130520	79210.9	86684.1	81409.4	86008	1.00467	2.498616667351521e-4	5.021345437644914e-4	0.0642012	-3.96126	down
MW0150126	Glu-Pro-Met	Amino acids and derivatives	Amino acids and derivatives	C15H25N3O6S1	3	0.6116	-	125937	185190	125563	159995	188042	13342.3	15799.4	16419.8	20774.6	13932.2	1.13339	4.591350246448726e-4	8.546580458752601e-4	9.77627	3.28928	up
MW0106951	2-Azaniumyl-4-[hydroxy(methyl)phosphoryl]butanoate	Organic acids	Organic acids	C5H12NO4P	3	0.611	-	8863.7	6350.45	4202.02	5288.28	3514.84	21818.8	23796.2	23170.4	25055.9	22916	1.09332	1.9794903209201496e-6	9.289664435642167e-6	0.241692	-2.04876	down
MW0016431	Cdp-DG(16:0/18:1(9Z))	GL	DG	C46H83N3O15P2	3	0.608	-	37079.5	2110.05	6427.55	41448.5	33748.1	1.26925e+06	2.08582e+06	2.08366e+06	2.00095e+06	1.96027e+06	1.08128	2.6865678958345036e-4	5.334710505912137e-4	0.0128526	-6.2818	down
MW0149780	Gln-Phe-Ile-Lys	Amino acids and derivatives	Amino acids and derivatives	C26H42N6O6	3	0.6076	-	38362.9	27929.7	67225.4	21373.8	19834.8	244244	225223	215671	219501	279500	1.09082	1.546622240283391e-6	7.623739068939179e-6	0.147556	-2.76067	down
MW0145908	Asn-Thr-Leu-Lys	Amino acids and derivatives	Amino acids and derivatives	C20H38N6O7	3	0.6069	-	112058	266512	110631	110287	266183	9505.81	20825.9	17971	18603.3	8407.71	1.0864	0.0140634	0.0182901	11.4942	3.52283	up
ZINC49853721	Taxumairol U	Terpenoids	Ditepenoids	C30H44O13	3	0.6043	-	20771.3	24211.8	43286.5	32324.3	26310.4	278621	271913	263748	239662	235313	1.1295	7.428776041706066e-7	4.195685909071446e-6	0.113945	-3.13359	down
MW0110179	Tumonoic acid H	Organic acids	Organic acids	C26H45NO7	3	0.6017	-	5059.55	1619.8	7927.69	5870.93	8136.94	63644.1	60718.4	54844	58935.2	58683.8	1.0856	3.872521171495227e-9	9.303010956253192e-8	0.0964031	-3.37478	down
ZINC14592697	1-Methyl-2-(9-oxodecyl)quinoline-4(1H)-one	Others	Ketone compounds	C20H27NO2	3	0.6014	-	173282	144340	161505	192308	155922	6652.41	8364.9	4182.3	2661.95	5992.38	1.12989	3.3156084959499396e-5	8.952680314834034e-5	29.7034	4.89256	up
MW0154299	N-Arachidonoyl-3-hydroxy-Aminobutyric Acid	Amino acids and derivatives	Amino acids and derivatives	C24H39NO4	3	0.601	-	1.54844e+06	1.57117e+06	1.52118e+06	1.50376e+06	1.50718e+06	21942.8	269.38	16470.7	593.35	21440.5	1.04004	7.619673677074391e-10	2.8850855331831673e-8	126.023	6.97755	up
MW0112903	5-O-caffeoyl-4-O-sinapoylquinic acid	Organic acids	Organic acids	C27H28O13	3	0.5996	-	67.97	671.56	571.64	702.43	302.2	10601.8	15454	15676.6	13296	6484.81	1.07101	0.00226284	0.00351014	0.0376472	-4.73131	down
MW0146159	Asp-Ile-Trp	Amino acids and derivatives	Amino acids and derivatives	C21H28N4O6	3	0.5987	-	17912.6	15001.2	15668.4	10564.2	18886	92239.1	96101.4	92732	82222.3	48349.5	1.1032	0.0013859	0.00227928	0.189563	-2.39925	down
MW0104855	3-(1-(cyclohexylmethyl)-1H-indazole-3-carboxamido)-2,2-dimethylsuccinicacid	Organic acids	Organic acids	C21H27N3O5	3	0.5981	-	151712	26288.3	47602.3	31028	25516.6	306259	300905	307050	312157	347875	1.03455	1.698003129833191e-4	3.594502178274582e-4	0.179227	-2.48014	down
MW0107322	Histidylmethionyllysine	Amino acids and derivatives	Amino acids and derivatives	C17H30N6O4S	3	0.5949	-	78039.7	92513.7	111853	109701	104447	11550.6	964.66	163.01	3471.09	3334.78	1.01866	3.756759556408972e-5	9.950336122380521e-5	25.4851	4.67158	up
MW0061716	PI(18:0/22:5(4Z,7Z,10Z,13Z,16Z))	GP	PI	C49H85O13P	3	0.5949	-	651.56	4681.65	581.75	411.29	3912.48	129485	113704	117027	100474	114300	1.09024	9.225372693322856e-6	3.0434595855595794e-5	0.0178068	-5.81143	down
MW0128083	(3-{10-butanoyl-5,7-dihydroxy-8,8-dimethyl-2-oxo-2H,6H,7H,8H-pyrano[3,2-g]chromen-4-yl}propoxy)sulfonic acid	Organic acids	Organic acids	C21H26O10S	3	0.5945	-	1292.61	376.75	1801.94	627.46	707.63	40986.4	36602.6	21835.1	39679.8	37989.4	1.11722	5.564002562247953e-4	0.00101086	0.0271404	-5.20341	down
MW0161423	Thebaine(1+)	Alkaloids	Isoquinoline alkaloids	C19H22NO3+	3	0.5923	-	18660.9	22838.6	19390.2	22222.8	30588.7	572.67	540.77	1473.3	5357.35	341.27	1.04487	1.5677583537100845e-4	3.3658317233002585e-4	13.7231	3.77854	up
MEDL00395	LPE(17:1/0:0)	GP	LPE	C22H44NO7P	3	0.5918	-	1363.1	2988.48	1409.05	3828.27	816.96	76350.6	78510.9	58525.3	79036	35404.6	1.10994	0.00162723	0.00263456	0.0317419	-4.97747	down
MW0153547	Met-Glu-Met	Amino acids and derivatives	Amino acids and derivatives	C15H27N3O6S2	3	0.5912	-	30642.6	20830.5	8060.61	29078.1	36173.7	1807.45	754.93	583.44	3459.81	1033.95	1.05994	0.00837183	0.01147	16.3341	4.02981	up
MW0163163	[(Iminiomethyl)amino]acetate	Others	Lactones	C3H6N2O2	3	0.5905	-	36343.3	34940.6	39810	50489.3	36406.3	806.54	1521.72	828.35	1068.5	837.6	1.13925	1.6555935467119862e-4	3.522629436554494e-4	39.1074	5.28937	up
MW0155982	Pro-Pro-Ser	Amino acids and derivatives	Amino acids and derivatives	C13H21N3O5	3	0.5885	-	9031.28	10098.7	5115.05	1810.03	4475.2	140582	143428	147359	140347	147583	1.10804	4.630358210352723e-12	1.102462449190179e-9	0.0424445	-4.55828	down
ZINC95910636	1,3-dihydroxy-9-oxo-5-[(2S,3R,4S,5S,6R)-3,4,5-trihydroxy-6-(hydroxymethyl)oxan-2-yl]oxyxanthene-4-sulfonic acid	Organic acids	Organic acids	C19H18O13S	3	0.5878	-	4599.65	1111.63	3554.76	4036.58	4106.09	158913	162752	153587	164063	173538	1.12624	5.431355918174439e-7	3.302422977984896e-6	0.0214168	-5.54511	down
MW0150658	Amidinoproclavaminic acid	Alcohol and amines	Amines	C9H16N4O4	3	0.587	-	181735	152332	177271	150082	132164	7161.44	15032	17928.9	8989.98	13486.7	1.12428	5.488162097740864e-5	1.3606068533982558e-4	12.6772	3.66417	up
Lmmp003903	Kaempferol-3-O-(2''-acetyl)glucoside	Flavonoids	Flavonols	C23H22O12	3	0.5868	-	4813.28	9816.92	11181.8	6047.75	16077.4	285.59	365.51	342.52	729.58	168.24	1.10352	0.0099382	0.013374	25.3443	4.66359	up
MW0166314	N-hydroxyputrescine(1+)	Alcohol and amines	Polyamines	C4H13N2O+	3	0.5846	-	812757	785478	806775	595985	770467	1.5334e+06	1.52654e+06	1.48661e+06	1.51935e+06	1.52591e+06	1.11532	2.6839729559075463e-5	7.552183032703396e-5	0.496781	-1.00932	down
MW0151055	His-Phe-Val	Amino acids and derivatives	Amino acids and derivatives	C20H27N5O4	3	0.5812	-	212503	314435	331696	575012	298887	3762.8	1659.29	8051.99	4941.51	995.54	1.11189	0.00484181	0.00697187	89.2546	6.47985	up
MW0109129	Phe-Pro-Glu	Amino acids and derivatives	Amino acids and derivatives	C19H25N3O6	3	0.5795	-	388789	379945	325680	403719	313851	66323.5	53148.7	38074.9	61637.6	47349.1	1.13089	2.6527443363020886e-5	7.490630617422508e-5	6.79833	2.76518	up
MW0103648	Puromycin	Nucleotides and derivatives	Nucleotides and derivatives	C22H29N7O5	3	0.5777	-	391954	402049	947222	441704	462664	47112.9	81717.9	32757.5	84529.5	90829.9	1.08059	0.0114622	0.0152159	7.85164	2.97299	up
MW0130071	2-(2,5-Dihydroxy-4-methoxyphenyl)-5-hydroxy-7-methoxy-6-[3,4,5-trihydroxy-6-(hydroxymethyl)oxan-2-yl]chromen-4-one	Others	Ketone compounds	C23H24O12	3	0.5755	-	18587.1	59032.8	41158.8	48793.7	35212.5	1500.42	420.46	2245.51	3592.49	1465.43	1.07882	0.00454979	0.00661427	21.9838	4.45837	up
ZINC14585734	(2R)-2-(3,4,5-trihydroxybenzoyl)oxybutanedioic acid	Benzene and substituted derivatives	Benzene and substituted derivatives	C11H10O9	3	0.5722	-	4944.63	1662.57	3504.9	2713.9	518.04	109952	117078	147444	131668	117250	1.10472	4.54268140572835e-5	1.1607526414023668e-4	0.0214055	-5.54587	down
MW0164148	(2S,4R,5S)-2-ammonio-4,5-dihydroxy-6-oxoheptanoate	Organic acids	Organic acids	C7H13NO5	3	0.5677	-	14352.6	10626.1	9572.77	9921.89	10195.7	50278.6	70198.1	46041.1	58562.6	58132.9	1.12819	2.620650643179634e-4	5.22249278892018e-4	0.193031	-2.37309	down
MW0001509	1-Aminoanthracene	Benzene and substituted derivatives	Benzene and substituted derivatives	C14H11N	3	0.559	-	76154.6	64226.5	62366.8	70494.7	83002.8	1033.14	359.06	68.78	1184.53	1116.6	1.09302	4.8234302998330866e-5	1.2212515014471006e-4	94.693	6.56519	up
MW0116623	1,3,8-Trihydroxy-4-methyl-2,7-diprenylxanthone	Flavonoids	Other Flavonoids	C24H26O5	3	0.5524	-	1761.29	1105.67	1797.65	1498.38	2202.39	11615	11880.1	10134.1	3856.05	5546.85	1.0427	0.0130956	0.0171115	0.194399	-2.36291	down
MW0115860	(2-phenyl-5H-chromen-5-ylidene)oxidanium	Heterocyclic compounds	Heterocyclic compounds	C15H11O2	3	0.5497	-	65508.8	61899.3	70174.8	64353.5	57849.3	773.41	1049.23	2660.92	647.29	257.98	1.11246	3.280103212240364e-6	1.3320272090120864e-5	59.3423	5.89099	up
MW0147047	Candicine	Alkaloids	Phenolamine	C11H18NO+	3	0.5472	-	2833.81	2599.65	4117.91	4183.33	1281.17	81123	91683.9	87920.5	78748.3	80894	1.12732	2.1864027641016382e-6	9.952314221293249e-6	0.0357206	-4.8071	down
MW0146933	Bz-Arg-OEt	Benzene and substituted derivatives	Benzene and substituted derivatives	C15H22N4O3	3	0.5461	-	95867	161795	182293	142663	116058	1066.69	1722.37	693.6	562.14	1270.27	1.13584	8.575190214878311e-4	0.00148506	131.452	7.03839	up
MW0108358	2-[[2-(2-Hydroxy-3-oxo-2-pent-2-enylcyclopentyl)acetyl]amino]-3-methylpentanoic acid	Others	Ketone compounds	C18H29NO5	3	0.5375	-	15640.6	13241.5	13089.9	28550.9	8847.36	55948.2	40325.6	61666.9	50776	64967.8	1.0437	1.4044777823241488e-4	3.066657910028875e-4	0.290007	-1.78584	down
MW0139080	N,N-Didesmethyltamoxifen	Heterocyclic compounds	Heterocyclic compounds	C24H25NO	3	0.5308	-	35607.5	19818.2	42918.2	63473	40760.1	544.89	1206.59	3872.21	2525.27	2355.4	1.07798	0.00528201	0.00755999	19.285	4.26941	up
MW0115872	(2S,3S,4S)-3,4-dihydroxy-6-methoxy-3-methyl-7-methylidene-2-pentyl-2,4-dihydropyrano[2,3-c]pyrrol-5-one	Others	Ketone compounds	C15H23NO5	3	0.5305	-	61891.8	72260	72888.5	77766.6	72173.3	1713.36	2872.14	3093.16	2973.23	3112.33	1.1395	1.031423355563477e-5	3.3301381983890555e-5	25.9354	4.69685	up
MW0132871	3-[2-(3,4-dihydroxyphenyl)-5,7-dihydroxy-4-oxo-3,4-dihydro-2H-1-benzopyran-8-yl]-5,7-dihydroxy-2-phenyl-3,4-dihydro-2H-1-benzopyran-4-one	Benzene and substituted derivatives	Benzene and substituted derivatives	C30H22O10	3	0.5297	-	25924	53458.8	32174	18382.8	36070.5	579.02	998.19	594.23	847.06	607.43	1.13219	0.00525293	0.00752483	45.7841	5.51678	up
MW0104464	2-[(6-Hydroxy-1,3-benzodioxole-5-carbonyl)amino]acetic acid	Organic acids	Organic acids	C10H9NO6	3	0.5172	-	407.73	734.19	202.89	112.86	116.05	3107.48	2804.53	1680.11	3287.5	2595.96	1.04269	3.931188572541871e-4	7.46791352549003e-4	0.116783	-3.0981	down
MW0163411	N-3-aminopropyl-1,5-diaminopentane	Alcohol and amines	Polyamines	C8H24N3+3	3	0.5169	-	171299	175552	190545	254237	232233	528.11	163.98	321.8	236.68	311.45	1.14097	2.378821023033304e-4	4.8037767568163454e-4	655.476	9.3564	up
MW0161445	(2S)-3,4-dihydro-2H-pyrrole-2-carboxylate	Organic acids	Organic acids	C5H6NO2-	3	0.5128	-	191975	108071	154680	202632	139614	566.79	2445.09	712.93	378.06	3394.01	1.11145	7.906445736394564e-4	0.00138218	106.307	6.7321	up
MW0158264	Trp-Trp-Glu	Amino acids and derivatives	Amino acids and derivatives	C27H29N5O6	3	0.5102	-	4617.25	599.97	8586.4	336.24	844.42	176643	169845	146638	146501	158770	1.07243	4.746987023620423e-6	1.7574400847448057e-5	0.018768	-5.73558	down
MW0140425	(2S)-2-hydroxy-3,4-diketopentyl phosphate	Organic acids	Organic acids	C5H9O7P	3	0.5043	-	41994.9	94168.8	96527.7	103828	87137	882.45	1026.3	1797.08	1243.96	811.81	1.13392	0.00161366	0.00262534	73.531	6.20028	up
MW0155119	Phe-Asp-Ala-Glu	Amino acids and derivatives	Amino acids and derivatives	C21H28N4O9	3	0.5007	-	4587.47	3014.07	4428.04	7171.1	13072.4	41890.3	33229.3	38166.2	44890.8	30896.1	1.06854	2.078650694664608e-5	6.064854741350678e-5	0.170691	-2.55054	down
MW0103813	(±)-3-Hydroxynonanoic acid	Organic acids	Organic acids	C9H18O3	2	0.9536	88930-09-0	1.02218e+06	994563	959601	920196	1.09868e+06	257289	231391	221114	208775	220110	1.14119	4.728776810144979e-6	1.7545973642987827e-5	4.38685	2.13318	up
MW0113976	beta-CYCLODEXTRIN	Others	Saccharides	C42H70O35	2	0.9275	7585-39-9 | 37331-89-8 | 79647-56-6	58255.4	101132	44126	66749.6	86434.3	6026.2	551.84	1232.43	2162.97	6956.41	1.05779	0.00235029	0.00362475	21.0692	4.39706	up
FDATN00282	Neohesperidin dihydrochalcone	Flavonoids	Chalcones	C28H36O15	2	0.9184	20702-77-6	27409.7	25706.7	26670.4	24965	22545.4	94334.4	88894.5	89458	91215.7	85388.2	1.14152	9.307926400918747e-9	1.723000598214515e-7	0.283329	-1.81945	down
MEDN1778	Lauryl glucoside	Others	Saccharides	C18H36O6	2	0.9022	59122-55-3 | 85618-22-0	715420	1.10643e+06	697041	993332	696007	11194.5	9475.1	1101.93	291.99	639.49	1.08422	6.467992452430859e-4	0.00115248	185.36	7.53419	up
MW0114515	Gentianose	Others	Saccharides	C18H32O16	2	0.8955	25954-44-3	2374.44	352.98	1761.35	451.59	599.53	407567	387348	336957	376236	422163	1.12839	1.2219130037391046e-5	3.8409567249610346e-5	0.00287001	-8.44473	down
MW0148485	Isorescinnamine, dihydro-	Alkaloids	Alkaloids	C35H44N2O9	2	0.8849	6335-49-5	3619.16	1062.01	1741.34	5143.11	1801.47	97466.9	75005.7	89552.9	92020.9	70137	1.11779	7.568116521497025e-5	1.8063727972512957e-4	0.0315125	-4.98793	down
MW0138479	Isoginkgetin	Flavonoids	Biflavones	C32H22O10	2	0.8579	548-19-6	33390.9	31806.8	26414.5	29493.2	28841.6	128734	118569	124051	121216	122931	1.14146	3.847066866909557e-10	1.8196810752147995e-8	0.243618	-2.03731	down
MW0147323	Cellotetraose	Others	Saccharides	C24H42O21	2	0.846	38819-01-1	3035.64	1125.63	3177.45	583.85	566457	5.31446e+06	1.55818e+06	5.32802e+06	1.88282e+06	2.82455e+06	1.00314	0.0156071	0.0200938	0.0339708	-4.87956	down
MW0053624	Ginsenoside Rg3	Terpenoids	Triterpene Saponin	C42H72O13	2	0.8443	14197-60-5 | 11019-45-7	111873	106646	103991	92281	37089.7	477.51	893.52	1104.99	3277.04	824.86	1.11288	0.00287132	0.00436051	68.6967	6.10217	up
MW0168272	Oxycanthine	Lignans and Coumarins	Lignans	C37H40N2O6	2	0.8312	548-40-3	3235.37	2039.25	1722.88	1817.57	3154.35	21421.2	17590.3	15464.9	15453.2	17503.2	1.12181	6.343800643056136e-5	1.5406372990279187e-4	0.136898	-2.86882	down
MWS-00-245g_N	Rebaudioside A	Flavonoids	Flavones	C44H70O23	2	0.8258	58543-16-1	21233.9	29615	15659	12594.2	13353.9	2196.6	2553.55	1897.89	2044.3	2223.78	1.11794	0.00670936	0.00942479	8.46968	3.08231	up
MW0015605	Agnuside	Phenolic acids	Phenolic acids	C22H26O11	2	0.8041	11027-63-7	161778	176921	175800	152057	153669	415.14	1896.73	604.18	1479.67	238.05	1.12291	6.20950429625752e-6	2.2104773840950914e-5	177.01	7.46769	up
MW0153878	Met-Thr	Amino acids and derivatives	Amino acids and derivatives	C9H18N2O4S	2	0.8021	40883-16-7	116821	112767	105310	107945	110322	6820.73	1387.26	3195.18	2555.08	8138.14	1.10621	9.050961643398269e-10	3.2082770421067056e-8	25.0342	4.64583	up
MW0106629	HMB-Val-Ser-Leu-VE	Amino acids and derivatives	Amino acids and derivatives	C26H39N3O7	2	0.7904	862891-04-1	37787.9	27945	15032.7	39104	38839.2	3274	4432.73	1952.66	1904.91	2546.5	1.10161	0.00327332	0.00489969	11.2473	3.49151	up
MW0063385	Rubusoside	Terpenoids	Terpene	C32H50O13	2	0.7821	64849-39-4	10290.2	1098.42	2679.57	3545.17	2479.38	252938	240475	242494	233824	221378	1.11569	2.3759755304483348e-7	1.8074772756743952e-6	0.016869	-5.88949	down
MW0129933	1-O-trans-Cinnamoyl-beta-D-glucopyranose	Phenolic acids	Phenolic acids	C15H18O7	2	0.7816	40004-96-4	11857.6	9655.88	2479.24	2059.43	985.73	1.00602e+06	955512	943483	971823	959438	1.11364	3.112523838175577e-8	4.2855080284301744e-7	0.00559064	-7.48277	down
MW0000241	3-Hydroxy-8-methyl-8-azabicyclo[3.2.1]octane-2-carboxylic acid	Alkaloids	Tropan alkaloids	C9H15NO3	2	0.778	481-37-8	547415	214131	543514	207649	480385	6773.25	5564.14	6343.38	26064.9	4529.17	1.10236	0.0073561	0.0102127	40.4486	5.33802	up
MEDL00438	1,4-Dihydroxy-2-naphthoic acid	Benzene and substituted derivatives	Benzene and substituted derivatives	C11H8O4	2	0.7778	31519-22-9	621530	636150	600092	620100	576115	92996.7	88170.4	87513.9	85580.8	86419.3	1.14505	6.813956169919877e-7	3.9416843677383735e-6	6.93015	2.79289	up
MW0105602	Amastatin	Amino acids and derivatives	Amino acids and derivatives	C21H38N4O8	2	0.7756	67655-94-1	11356.6	12563.7	18149.2	15900.6	13784.4	61972.1	54762.1	53512.3	67444.4	37509.6	1.10462	9.125061584441966e-4	0.00155922	0.260736	-1.93934	down
MW0104829	Alpha-Ketooctanoic acid	Organic acids	Organic acids	C8H14O3	2	0.7753	328-51-8	1.4557e+06	1.46613e+06	1.47068e+06	1.38607e+06	1.27562e+06	7941.09	6380.84	7058.02	6540.46	6463.75	1.14526	2.912829177784205e-6	1.219289801554896e-5	205.158	7.68059	up
MEDL00572	1,3-Dicaffeoylquinic acid	Phenolic acids	Phenolic acids	C25H24O12	2	0.7751	19870-46-3	91946.3	67512.8	63698.3	61172.1	47293.6	5799.36	7882.83	6769.47	6088.39	4815.77	1.13098	0.00112632	0.00189158	10.5761	3.40274	up
MW0109110	2-[[2-[[2-[(2-Amino-3-phenylpropanoyl)amino]acetyl]amino]-3-phenylpropanoyl]amino]acetic acid	Amino acids and derivatives	Amino acids and derivatives	C22H26N4O5	2	0.7698	59005-83-3	2385.74	4511.43	8704.6	1226.25	1195.64	320674	434164	296674	297245	316815	1.1162	2.0815356110930896e-4	4.3025289430286446e-4	0.0108213	-6.52998	down
MW0115006	GcNeu	Organic acids	Organic acids	C11H19NO10	2	0.7667	1113-83-3	112415	104935	94152.1	86682.6	93584.1	466240	457351	427518	436613	462216	1.1408	4.563643963484719e-9	1.0137374457554057e-7	0.21857	-2.19383	down
MW0010059	Vialinin A	Benzene and substituted derivatives	Benzene and substituted derivatives	C34H26O8	2	0.7559	858134-23-3	99202.7	101407	87502	104623	106995	253258	256126	249165	233437	234624	1.1367	2.7782992659690943e-8	3.857205480920426e-7	0.407407	-1.29546	down
MW0005946	Acetohexamide	Alcohol and amines	Amines	C15H20N2O4S	2	0.7555	968-81-0	9819.29	777.13	27390.7	856.06	22139.5	301212	284261	269089	257872	281356	1.00216	6.5446283224909e-9	1.322815502191434e-7	0.0437531	-4.51447	down
MEDN1388	Sedoheptulose	Others	Saccharides	C7H14O7	2	0.7555	3019-74-7	19553.9	20677.4	20195.7	17615.9	16094.1	550.53	766.4	2473.27	5082.46	845.29	1.04395	6.871799938595332e-7	3.9613905528373085e-6	9.68693	3.27604	up
MW0110113	Tryptophylglycine	Amino acids and derivatives	Amino acids and derivatives	C13H15N3O3	2	0.7505	7360-09-0	2675.48	2227.63	488.59	11541.9	3760.04	87899.4	91646.4	116320	83428.4	84994.9	1.06147	4.410742434576139e-5	1.133996434568495e-4	0.0445705	-4.48777	down
MW0145586	Arginyl-glycyl-aspartic acid	Amino acids and derivatives	Amino acids and derivatives	C12H22N6O6	2	0.7493	99896-85-2 | 119865-10-0 | 124123-27-9	1.41792e+06	1599058	1.46474e+06	1.31701e+06	1.34934e+06	671232	630899	618123	626130	635616	1.13648	6.056554682347618e-5	1.475178377308645e-4	2.2464	1.16762	up
MW0110229	H-Tyr-tyr-tyr-OH	Amino acids and derivatives	Amino acids and derivatives	C27H29N3O7	2	0.7473	7390-78-5	45246.4	110.58	752.68	796.6	42200.1	2.60156e+06	2.73722e+06	2.48808e+06	1.70909e+06	1.72148e+06	1.023	5.429417276024064e-4	9.918211822210626e-4	0.00791534	-6.98113	down
MW0011760	[6]-Gingerdiol 3,5-diacetate	Others	Lactones	C21H32O6	2	0.7326	195204-05-8	11424.6	458.24	14677.3	10887.2	12067.5	293245	284566	275399	261116	323152	1.03017	4.986548480232114e-6	1.842037642586852e-5	0.0344457	-4.85953	down
MW0105592	alpha-Amanitine	Heterocyclic compounds	Heterocyclic compounds	C39H54N10O14S	2	0.7312	23109-05-9	339.69	1969.46	2210.88	1392.71	630.39	95597.4	93186.4	90064.1	88300.6	89028	1.1167	6.824890347452904e-8	7.321898084782565e-7	0.0143434	-6.12347	down
MW0049205	Deltaline	Alkaloids	Terpenoid alkaloids	C27H41NO8	2	0.7293	6836-11-9	163179	156263	337021	323282	158139	33099.1	28616.3	32839.6	17471.9	33741	1.09576	0.00895252	0.0121655	7.80613	2.96461	up
MW0108927	N-Tris(hydroxymethyl)methyl-2-aminoethanesulfonic acid	Organic acids	Organic acids	C6H15NO6S	2	0.7272	7365-44-8	22036.4	18989.1	17667.3	22400.9	21961.2	575570	668551	1.14929e+06	1.15931e+06	1.1353e+06	1.13769	0.00211186	0.00330363	0.0219825	-5.5075	down
MW0012774	1-Eicosanoyl-sn-glycero-3-phosphocholine	Lipids	LPC	C28H58NO7P	2	0.7162	108341-80-6	92099.2	109075	115138	108181	88168.1	6006.37	7367.11	9295.84	6304.98	8732.96	1.13901	4.489639659829294e-5	1.1489615473541634e-4	13.5958	3.76509	up
MW0110123	N2-Tryptophyllysine	Amino acids and derivatives	Amino acids and derivatives	C17H24N4O3	2	0.7162	51790-14-8	4838.45	1175.2	4999.95	4888.01	4645.83	229501	197927	244942	74056.4	225581	1.1084	0.00357266	0.0053286	0.0211392	-5.56394	down
MW0139746	Spinosin	Flavonoids	Flavones	C28H32O15	2	0.7159	72063-39-9	2148.51	2148.28	429.16	2842.45	1311.06	47168.7	47762.2	47670.6	44892	35750.3	1.1024	3.131865943807338e-5	8.595862705738099e-5	0.0397747	-4.652	down
MW0126908	Uncarine c	Alkaloids	Plumerane	C21H24N2O4	2	0.7042	5629-60-7	7254.71	12262.6	15923.2	4958.71	11659.5	190226	190926	191488	188769	191538	1.12366	1.3913925356135855e-8	2.2726078081688562e-7	0.0546292	-4.19418	down
MW0106981	Glu-Ser	Amino acids and derivatives	Amino acids and derivatives	C8H14N2O6	2	0.701	5875-38-7	254742	227824	236074	241173	229048	1018.81	12016.6	10804.3	14414.3	13256.7	1.05799	1.937017903062251e-8	2.9337016604561e-7	23.0799	4.52857	up
MW0118504	2-Ethyl-2,5-dihydro-4,5-dimethylthiazole	Heterocyclic compounds	Heterocyclic compounds	C7H13NS	3	0.992	76788-46-0	51007.3	47453.7	47315.2	48022.2	46878.8	141587	137351	128672	126032	127447	1.14221	4.264290419888061e-6	1.6146154180757975e-5	0.364062	-1.45774	down
MW0118156	2-(4-(dimethylamino)phenyl)-2,3-dihydroquinazolin-4(1H)-one	Others	Ketone compounds	C16H17N3O	3	0.99	66181-66-6	3159	3818.74	2277.42	2279.24	2230.61	16767	25578.6	27341.6	26740.9	23744.6	1.12665	2.9547782415671243e-4	5.79818674964762e-4	0.114544	-3.12603	down
MEDL02140	4-Hydroxybenzoic acid	Phenolic acids	Phenolic acids	C7H6O3	3	0.987	99-96-7	144465	142511	134704	150900	138635	13379.8	11935	14903.2	11453.5	11739.3	1.14339	3.952886769684108e-7	2.6999432790474632e-6	11.216	3.48749	up
MEDN0140	Xanthine	Nucleotides and derivatives	Nucleotides and derivatives	C5H4N4O2	3	0.9866	69-89-6	628892	1.12732e+06	918483	551003	663129	79327.9	67419.5	62067.4	62413.8	90413.1	1.12765	0.00269869	0.00411346	10.7533	3.4267	up
MW0124163	Formylfusarochromanone	Others	Ketone compounds	C16H20N2O5	3	0.9863	136685-28-4	4356.47	5790.5	2536.1	2410.92	1571.12	2.52804e+06	2.42688e+06	2.39063e+06	2.28605e+06	2.39107e+06	1.13998	4.063823775790511e-7	2.7634001675375474e-6	0.00138614	-9.49471	down
MW0111663	1-(Methylthio)-2-butanone	Others	Ketone compounds	C5H10OS	3	0.9855	13678-58-5	83607	86287.4	82224.9	83069.8	80797.1	8519.98	6900.08	10238.4	10438.1	6617.77	1.13751	7.239852152598753e-12	1.206159368622952e-9	9.7388	3.28374	up
MEDP1604	3-Indoleacetonitrile	Alkaloids	Plumerane	C10H8N2	3	0.9845	771-51-7	140.73	1003.7	159	93.94	211.59	60397.2	56182.8	65015.6	66421.5	56765.7	1.12191	7.465784528205014e-6	2.5751546633518745e-5	0.00527904	-7.56551	down
MEDN0593	D-Malic acid	Organic acids	Organic acids	C4H6O5	3	0.9828	636-61-3	2729.63	1708.36	3532.19	103222	121352	2.93466e+06	2.92445e+06	3.34442e+06	1.97132e+06	2.82815e+06	1.03165	2.2546896691842544e-4	4.5920696685341903e-4	0.0166067	-5.91209	down
MEDN0314	Glutaric acid	Organic acids	Organic acids	C5H8O4	3	0.9827	110-94-1	783069	713004	744376	793430	711236	8935.87	16478.5	14383.7	8286.65	17596	1.13884	1.381507702782228e-6	7.060097646733717e-6	57.0199	5.83339	up
MEDN0300	Azelaic acid	Organic acids	Organic acids	C9H16O4	3	0.9816	123-99-9	2.69247e+06	2.80106e+06	2.66712e+06	2.71717e+06	2.63001e+06	534050	515925	509808	494700	476260	1.14486	1.2536174509420391e-8	2.1433169766793207e-7	5.3375	2.41616	up
MEDN0025	3-Hydroxymethylglutaric acid	Amino acids and derivatives	Amino acids and derivatives	C6H10O5	3	0.9809	503-49-1	9.38706e+06	9.40459e+06	8.84405e+06	7.8004e+06	8.87353e+06	45355.3	75368.1	66732.7	35405.2	64734.8	1.14202	7.065023682292892e-6	2.457271284906046e-5	154.069	7.26743	up
MEDP0461	2-Methylguanosine	Nucleotides and derivatives	Nucleotides and derivatives	C11H15N5O5	3	0.9805	2140-77-4	2363.24	2082.82	2400.95	983.87	3093.82	431356	377783	387586	410691	408177	1.13938	1.7526556662100293e-6	8.41476755016112e-6	0.00542009	-7.52747	down
MADP0549	4-oxo-4-(3-pyridyl)butyraldehyde	Alkaloids	Pyridine alkaloids	C9H9NO2	3	0.9799	76014-80-7	37160.2	32838.6	25163.3	31871	32142.8	156709	139132	135642	139585	141279	1.13645	1.7060532680743863e-7	1.3797498760252075e-6	0.223453	-2.16196	down
MEDL01830	(1E)-1,7-bis(4-hydroxy-3-methoxyphenyl)hept-1-ene-3,5-dione	Phenolic acids	Phenolic acids	C21H22O6	3	0.9779	76474-56-1	2136.81	2931.56	5951.9	1111.92	2505.17	38422.4	39126	34979.7	44461.2	48076.2	1.10258	2.1914895665858172e-5	6.316646397806179e-5	0.071379	-3.80836	down
MW0104362	N-(2,3-Dihydro-1,5-dimethyl-3-oxo-2-phenyl-1H-pyrazol-4-yl)-2-(dimethylamino)acetamide	Alcohol and amines	Amines	C15H20N4O2	3	0.9772	58965-86-9	29226.8	30057.8	29078	30096.5	28333.1	2963.09	6468.15	7448.19	3167.71	5149.37	1.10098	1.369562202584369e-6	7.020586552324796e-6	5.82589	2.54248	up
MEDN0284	Leucinic acid	Organic acids	Organic acids	C6H12O3	3	0.9767	498-36-2	1.11456e+07	1.31064e+07	1.29032e+07	1.25037e+07	1.20731e+07	306368	2584.19	11516.2	1560.24	1542.72	1.07038	2.2775125336635354e-6	1.0227320434187197e-5	190.783	7.57579	up
MEDN1093	(2S)-2-Isopropylmalate	Organic acids	Organic acids	C7H12O5	3	0.976	49601-06-1	1.23168e+07	1.23515e+07	1.21672e+07	1.21087e+07	1.18896e+07	550945	514923	517621	497674	534014	1.14549	1.0817431069549493e-8	1.902842191799681e-7	23.2618	4.53989	up
MW0010434	Acanthoside B	Lignans and Coumarins	Lignans	C28H36O13	3	0.9752	7374-79-0	10401.7	6793.71	4528.87	12779.8	7680.43	82195.2	77635.9	74542.9	82288	89226.9	1.11898	1.1579570747528588e-7	1.0672302843838703e-6	0.103931	-3.2663	down
MEDN1011	Mannitol	Others	Saccharides	C6H14O6	3	0.974	69-65-8	5.209e+06	4.72104e+06	4.53585e+06	4.61239e+06	4.91932e+06	6712.64	6561.45	4017.11	1201.45	8225.53	1.13454	2.4181452927453286e-6	1.0624567188935682e-5	898.175	9.81085	up
MEDN0406	3-(3-Hydroxyphenyl)Propionate Acid	Organic acids	Organic acids	C9H10O3	3	0.974	621-54-5	1.61693e+07	1.59433e+07	1.57017e+07	1.57358e+07	1.50285e+07	28820.6	9168.9	10966	9237.69	9748.46	1.14139	1.302262545899976e-7	1.1125996930612104e-6	1156.56	10.1756	up
MEDN0222	Melezitose	Others	Saccharides	C18H32O16	3	0.9732	597-12-6	109812	109039	114811	118997	127095	1.1198e+07	1.14157e+07	1.07843e+07	1.02558e+07	1.0803e+07	1.14538	6.924190018985035e-7	3.977827783320368e-6	0.0106461	-6.55353	down
MEDL00066	2-Hydroxy-2-methylbutyric acid	Organic acids	Organic acids	C5H10O3	3	0.9723	3739-30-8	5.69339e+06	5.63211e+06	5.72303e+06	5.51019e+06	5.36306e+06	40832.9	36253	36083.2	34003.7	36646	1.14546	1.2131911232000755e-7	1.0842592235864853e-6	151.898	7.24696	up
MEDN0056	N-Acetylleucine	Amino acids and derivatives	Amino acids and derivatives	C8H15NO3	3	0.9723	1188-21-2	377457	381330	378863	361284	346848	2416.2	331.75	2404.69	4175.47	3491.88	1.11229	5.102898931520795e-7	3.1960261728998663e-6	143.977	7.16969	up
MEDN0523	Indole-3-lactic acid	Alkaloids	Plumerane	C11H11NO3	3	0.9717	1821-52-9 | 832-97-3	1.19299e+06	1.16258e+06	1.10839e+06	1.16995e+06	1.14287e+06	10355.1	594.07	126.65	109.71	3523.84	1.08206	8.75019049736307e-8	8.781817691931852e-7	392.727	8.61738	up
MEDN1534	D-Tagatose	Others	Saccharides	C6H12O6	3	0.9693	41847-61-4	107368	108800	102854	99771.9	114019	227117	279769	277462	273973	273054	1.13448	4.227701309348921e-5	1.0903019166215639e-4	0.400197	-1.32122	down
MEDP0179	Uridine	Nucleotides and derivatives	Nucleotides and derivatives	C9H12N2O6	3	0.9676	58-96-8	150703	309094	182917	142057	151004	864800	935109	702395	744457	1.08918e+06	1.09786	1.658110894479632e-4	3.523485650769218e-4	0.215818	-2.21211	down
MEDN0555	Hydroxyphenyllactic acid	Benzene and substituted derivatives	Phenolic acids	C9H10O4	3	0.9646	306-23-0	2.49761e+06	2.57375e+06	2.53137e+06	2.47649e+06	2.4257e+06	1777.36	68289.3	371.55	411.09	685.41	1.07318	9.347165723564717e-11	5.989376190561084e-9	174.809	7.44964	up
MW0144966	Ajugose	Others	Saccharides	C36H62O31	3	0.9637	512-72-1	8558	6612.23	14839.7	26974.2	20094	580694	639224	605941	461609	538308	1.12304	4.7438717692873964e-5	1.2069189763727014e-4	0.0272768	-5.19618	down
MEDL02751	2',3,4,4',6'-Pentahydroxychalcone	Flavonoids	Chalcones	C15H12O6	3	0.9632	14917-41-0 | 73692-51-0	109512	107618	100281	115802	108872	11983.6	15383.8	15850.5	15368.9	12940.8	1.14148	5.201693066805774e-7	3.2041186754457956e-6	7.57869	2.92195	up
MEDL02009	beta-Lactose	Others	Saccharides	C12H22O11	3	0.9573	5965-66-2	116159	75574.8	77205.7	76524.8	104383	2.46316e+07	2.50781e+07	2.44458e+07	2.33516e+07	2.45912e+07	1.14447	1.1384435193464906e-7	1.0672302843838703e-6	0.0036843	-8.08439	down
MEDN0321	1,3,4,5-Tetrahydroxycyclohexanecarboxylic acid	Organic acids	Organic acids	C7H12O6	3	0.9571	562-73-2 | 36413-60-2 | 470-63-3	2.86193e+06	3.25691e+06	2.64786e+06	2.13042e+06	2.40364e+06	888957	1.33789e+06	1.23161e+06	1.33746e+06	1.25469e+06	1.07203	6.916909508858113e-4	0.00122461	2.19825	1.13636	up
MEDN0844	Stachyose	Others	Saccharides	C24H42O21	3	0.9537	470-55-3	19158.3	15998.7	17251.8	19160.7	18945.3	1.77696e+06	1.82971e+06	1.81785e+06	2.10903e+06	1.78166e+06	1.1452	7.743377008497338e-6	2.6544168922132848e-5	0.00971689	-6.68529	down
MW0116607	1,3,4,5-Tetrahydrothiopyrano[4,3-b]indole	Alkaloids	Plumerane	C11H11NS	3	0.9536	7076-17-7	211928	242203	231219	198984	220071	553.55	451.13	393.06	3633.44	3136.56	1.10891	6.971869320287745e-6	2.4299444116316702e-5	135.216	7.07912	up
FDATN01519	D-phenylalanine	Amino acids and derivatives	Amino acids and derivatives	C9H11NO2	3	0.9533	673-06-3	4.47079e+06	4.35004e+06	4.72131e+06	4.37705e+06	4.00312e+06	1.06606e+07	1.03119e+07	1.03396e+07	9.95726e+06	9.72985e+06	1.13936	8.812396233814942e-9	1.668346832447238e-7	0.429856	-1.21808	down
MEDN0732	12-HOME	Lipids	Free fatty acids	C18H34O3	3	0.9527	141-22-0	1.26378e+07	4.37884e+06	2.53816e+06	1.59141e+07	1.6317e+07	688258	952090	948544	776775	853162	1.03326	0.0305512	0.0376746	12.2749	3.61764	up
MEDL02396	Sucrose	Others	Saccharides	C12H22O11	3	0.9517	57-50-1	19983.2	594.7	4973.94	2130.51	861.81	786515	762648	721490	1.38383e+06	909982	1.09409	0.00172937	0.00277299	0.00625356	-7.32111	down
MW0147365	Chelirubine	Alkaloids	Alkaloids	C21H16NO5+	3	0.9497	18203-11-7	75260.6	83143.4	77539.6	81462.8	86284.9	27861.8	25201.5	27427.2	27261.1	30567.1	1.1395	7.915760334892751e-7	4.395885572643775e-6	2.91856	1.54526	up
MEDN0268	Methy Indole-3-Acetate	Alkaloids	Plumerane	C11H11NO2	3	0.9493	1912-33-0	1.48268e+06	1.32446e+06	1.14676e+06	1.72551e+06	1.72889e+06	6258.4	1784.96	5243.39	2946.38	2118.08	1.13736	2.0029415473977566e-4	4.1607239625494544e-4	403.695	8.65712	up
MEDN0224	Trehalose	Others	Saccharides	C12H22O11	3	0.9416	99-20-7	36918.7	35855.5	30745.8	37465.2	31312.8	4.60151e+06	4.8647e+06	4.77706e+06	4.65934e+06	4.83507e+06	1.14526	7.853219886672723e-8	8.137854629060885e-7	0.00725842	-7.10613	down
MEDN1112	16-Hydroxyhexadecanoic acid	Lipids	Free fatty acids	C16H32O3	3	0.9393	506-13-8	4.27325e+06	1.89927e+06	1.34118e+06	4.71424e+06	4.72588e+06	84495.6	70715.1	120283	121422	122042	1.11339	0.0109337	0.0145608	32.6689	5.02985	up
MEDN1039	Indole-4-carboxaldehyde	Alkaloids	Plumerane	C9H7NO	3	0.9354	1074-86-8	636533	624677	652442	639862	625581	12686.4	10285.5	8138.35	8062.51	7980.74	1.14351	1.0850540709541998e-8	1.902842191799681e-7	67.4202	6.07511	up
MEDL02647	moracin I	Phenolic acids	Phenolic acids	C20H20O4	3	0.9326	73338-88-2	9151.98	604.23	1087.09	1687.79	10608.1	339466	333037	331533	330913	324532	1.08714	1.2498130140243193e-13	2.082188481364516e-10	0.0139436	-6.16425	down
MW0005509	5-[(Z)-14-(3,5-dihydroxyphenyl)tetradec-8-enyl]benzene-1,3-diol	Phenolic acids	Phenolic acids	C26H36O4	3	0.924	52483-24-6	5271.46	2794.9	3231.76	4919.11	6190.6	594046	679020	307229	558273	550745	1.13757	0.00100196	0.00169641	0.00833217	-6.90709	down
MEDN0553	2-Methylbenzoic acid	Phenolic acids	Phenolic acids	C8H8O2	3	0.921	118-90-1	342637	341462	337939	328232	313830	1639.91	1853.59	1511.91	2067.47	1894.78	1.14507	4.148554526861016e-7	2.7868918716735693e-6	185.567	7.5358	up
MW0160123	Benzyl beta-primeveroside	Phenolic acids	Phenolic acids	C18H26O10	3	0.9099	130622-31-0	9105.72	4816.38	6019.95	9302.99	10102.9	488687	452926	451429	432816	377172	1.13964	1.791756090948719e-5	5.302070421883776e-5	0.0178608	-5.80706	down
MW0001937	4-(1-Hydroxyethyl)phenol	Phenolic acids	Phenolic acids	C8H10O2	3	0.9082	2380-91-8	255219	251052	240892	236277	238320	157.85	506.65	192.74	368.47	383.78	1.14069	3.2075439215501387e-7	2.3335232197827646e-6	759.097	9.56814	up
MEDN1328	Hydroxyisocaproic acid	Organic acids	Organic acids	C6H12O3	3	0.9049	13748-90-8	192093	186620	186633	166958	172648	166	2597.9	54.74	3149.06	3067.9	1.04806	2.009241587483509e-6	9.371604614974498e-6	100.154	6.64608	up
MEDN1054	tetranor-12(R)-HETE	Lipids	Free fatty acids	C16H26O3	3	0.9049	135271-51-1	191356	164902	144567	198357	214541	30052.7	29033.4	27237.6	27658.3	31125.3	1.13785	2.4000515912558462e-4	4.8407820230414526e-4	6.29687	2.65464	up
MW0129932	1-O-Cinnamoyl-beta-D-gentiobiose	Benzene and substituted derivatives	Benzene and substituted derivatives	C21H28O12	3	0.9013	181373-65-9	206509	206280	207097	183064	190874	497907	472801	465017	455070	449419	1.13946	6.314209904261457e-8	7.190784805165883e-7	0.424673	-1.23558	down
MEDN0658	Hexadecanedioic acid	Lipids	Free fatty acids	C16H30O4	3	0.8984	505-54-4	500358	513031	467591	433880	497723	3017.96	3654.01	3700.3	1155.73	28319.6	1.09387	6.096772488074545e-7	3.6051756247112666e-6	60.5452	5.91994	up
MEDN1086	FFA(22:4)	Organic acids	Organic acids	C22H36O2	3	0.8961	28874-58-0	144871	139715	129703	138378	135639	2066.04	481.28	1115.35	1765.12	1365.84	1.13234	5.172989337817603e-7	3.2041186754457956e-6	101.316	6.66273	up
MW0111686	1,2,10-Trihydroxydihydro-trans-linalyl oxide 7-O-beta-D-glucopyranoside	Others	Saccharides	C16H30O10	3	0.8944	219814-37-6	611.04	747.93	2607.69	1849.12	2203.15	136880	135178	136250	116212	118236	1.12647	9.486266969586991e-6	3.098847210065084e-5	0.0124759	-6.32471	down
MEDN0204	Pyruvic acid	Organic acids	Organic acids	C3H4O3	3	0.8907	127-17-3	852346	1.04873e+06	1.03839e+06	821133	826069	8001.41	3767.07	26816.9	22467.3	17373.7	1.1127	5.886126241959291e-5	1.447367317593507e-4	58.4838	5.86996	up
MEDN0724	Aspirin	Organic acids	Organic acids	C9H8O4	3	0.89	50-78-2	25.25	29	46.98	55.56	66.32	13.1	8.49	4.29	5	3.17	1.04175	0.00710113	0.00987519	6.55242	2.71203	up
MW0147038	Camoensine	Heterocyclic compounds	Heterocyclic compounds	C14H18N2O	3	0.8852	58845-83-3	2.20184e+06	2.15391e+06	2.14044e+06	1.24411e+06	1.18536e+06	148093	187361	133458	179724	131169	1.12621	0.00218044	0.00339497	11.446	3.51677	up
MW0142775	3''-Adenylylstreptomycin	Nucleotides and derivatives	Nucleotides and derivatives	C31H51N12O18P	3	0.876	22169-43-3	29023.7	14461.1	1929.91	370.39	1669.34	725504	773319	805833	738280	886502	1.05894	6.397162775180172e-6	2.257981606663171e-5	0.0120766	-6.37164	down
MW0168098	6-O-(6-deoxy-alpha-L-mannopyranosyl)-beta-D-glucopyranose	Others	Saccharides	C12H22O10	3	0.8752	26184-96-3	214383	209811	195176	193291	195546	3270.23	6799.18	4387.09	4062.84	8134.09	1.1361	6.060771819835973e-7	3.6051756247112666e-6	37.8265	5.24133	up
MEDN1575	Rhapontigenin	Others	Stilbene	C15H14O4	3	0.8718	500-65-2	44330.2	42971.7	30910	39673.3	30927.2	85571.2	89105.1	89331.2	86953.2	87870.2	1.10815	3.327066007757448e-5	8.969080855863929e-5	0.430262	-1.21671	down
MW0146461	(1'R,2R,3S,4'S,6S,8'R,10'Z,12'S,13'S,14'Z,16'Z,20'R,21'R,24'S)-24'-hydroxy-12'-[(2R,4S,5S,6S)-5-[(2S,4S,5S,6S)-5-hydroxy-4-methoxy-6-methyloxan-2-yl]oxy-4-methoxy-6-methyloxan-2-yl]oxy-21'-methoxy-3,11',13',22'-tetramethyl-2-propan-2-ylspiro[2,3-dihydropyran-6,6'-3,7,19-trioxatetracyclo[15.6.1.14,8.020,24]pentacosa-10,14,16,22-tetraene]-2'-one	Heterocyclic compounds	Heterocyclic compounds	C48H72O14	3	0.871	65195-52-0	44996.9	43475.5	38624.2	45178.9	43225.8	15917.2	13896.5	16149.1	9541.62	9170.17	1.10009	4.822218231757397e-7	3.0780902582788596e-6	3.33208	1.73642	up
MEDN0232	Rhamnose	Others	Saccharides	C6H12O5	3	0.8691	3615-41-6	149493	128440	115920	105549	141636	1.27884e+06	1.28243e+06	1.28867e+06	1.13596e+06	982183	1.13943	4.765060076836208e-5	1.2101509280501711e-4	0.107411	-3.21879	down
MEDL02347	L-Phenylalanine	Amino acids and derivatives	Amino acids and derivatives	C9H11NO2	3	0.8686	63-91-2	25085.1	19073	20892	16637.7	17919.4	76774.1	72803	78297.3	71697.4	73653.4	1.13213	3.7567706951114865e-9	9.279988102715821e-8	0.266882	-1.90572	down
MEDL01834	Capsianoside I	Terpenoids	Ditepenoids	C32H52O14	3	0.8582	121924-04-7	92736.2	79070.2	97583.1	87818.2	93482.1	3392.85	3445.17	1529.06	3604.37	3034.35	1.13538	8.33249979046824e-6	2.801006461759679e-5	30.0344	4.90854	up
MW0054470	Lyciumoside VII	Terpenoids	Ditepenoids	C44H74O21	3	0.8492	212773-44-9	44989.7	43526.8	42239.9	46023	53108.2	841.8	298.88	2106.7	55.11	1783.06	1.05219	9.771635860606903e-6	3.173400651807232e-5	45.2041	5.49838	up
MW0110047	Tropate	Organic acids	Organic acids	C9H10O3	3	0.8414	552-63-6	59665.3	217776	224136	186907	214255	65.77	78.76	2603.62	3756.17	167.03	1.05415	0.00437436	0.0063927	135.316	7.08019	up
MW0140490	(9R,13R)-12-oxophytodienoic acid	Lipids	Free fatty acids	C18H28O3	3	0.837	85551-10-6	59813.5	30812.4	23555.3	57879.8	52101.6	6.63862e+06	9.62296e+06	6.82422e+06	8.64162e+06	5.26931e+06	1.13792	6.79000010055239e-4	0.0012047	0.00605899	-7.36671	down
MEDN1026	Biosone	Terpenoids	Triterpene	C30H46O4	3	0.8268	471-53-4	8458.37	11836.6	15282.5	12082.3	5320.17	56207	42676.8	45336.9	38160.1	80780.4	1.06555	0.00441587	0.00644207	0.201321	-2.31243	down
MW0146965	Calafatimine	Lignans and Coumarins	Lignans	C38H40N2O7	3	0.8254	77793-42-1	95013.4	112874	93242.5	105568	90392.7	6558.98	7432.18	3074.18	4357.57	4355.3	1.13244	1.4601688632449674e-5	4.4717671436877125e-5	19.2834	4.26928	up
MW0142604	(8R,9S,13S,14S,16E)-16-Hydroxyimino-13-methyl-3-prop-2-enoxy-6,7,8,9,11,12,14,15-octahydrocyclopenta[a]phenanthren-17-one	Others	Ketone compounds	C21H25NO3	3	0.8206	60834-45-9	8757.08	17678.3	15053.9	11218.7	10535.2	357679	392615	316486	359260	441771	1.13787	6.121524889286694e-5	1.488826345336005e-4	0.0338595	-4.8843	down
MW0052939	Forskolin	Terpenoids	Ditepenoids	C22H34O7	3	0.8201	66575-29-9 | 66428-89-5	9968.19	12049	11583.2	4526	4841.67	432971	353230	365072	360820	374269	1.13091	1.112869099757334e-5	3.558617889051283e-5	0.0227783	-5.4562	down
MW0127744	(+)-(1R,2R)-1,2-Diphenylethane-1,2-diol	Phenolic acids	Phenolic acids	C14H14O2	3	0.818	52340-78-0	58984	55869.6	54475.4	54786.3	57431.9	26627.2	26048.1	24198.6	23732	22009	1.13654	4.038884810652408e-9	9.345530686870711e-8	2.29619	1.19924	up
MW0126537	Sempervirene	Alkaloids	Plumerane	C19H16N2	3	0.8168	549-92-8	115981	117772	123271	106853	114984	15508.6	16687.6	24113.1	15786.5	16596.3	1.13647	1.8792984097754352e-8	2.9243694224007133e-7	6.52664	2.70634	up
MW0011483	(9Z,11E,13E,15Z)-4-Oxo-9,11,13,15-octadecatetraenoic acid	Lipids	Free fatty acids	C18H26O3	3	0.8107	17699-21-7	4108.83	4287.76	2735.96	4264	5029.74	1.65036e+06	1.5718e+06	1.56995e+06	1.54962e+06	1.48761e+06	1.14432	4.618790942862718e-7	2.9953474095633966e-6	0.00260894	-8.58232	down
MEDN1485	Glycerophospho-N-Arachidonoyl Ethanolamine	GP	LPE	C25H44NO7P	3	0.8099	201738-25-2	104173	103313	106294	100825	90111.9	52703.8	46050.8	50204.9	43631.9	50708.5	1.12867	2.1116879125144415e-6	9.718431111185248e-6	2.07447	1.05274	up
MW0110687	2,9-Dimethyl-2,9-diazatricyclo[10.2.2.25,8]octadeca-5,7,12,14,15,17-hexaene-3,10-diol, 9CI	Alcohol and amines	Alcohols	C18H22N2O2	3	0.8082	124190-18-7	200457	209102	203100	200961	191253	4348.01	200.47	1485.4	780.96	668.42	1.10721	5.7251719343983854e-8	6.670025484410986e-7	134.283	7.06913	up
MEDN1369	3-Hydroxyisovaleric acid	Organic acids	Organic acids	C5H10O3	3	0.8077	625-08-1	632538	603498	605510	563046	580573	5925.09	2840.98	2633.56	2564.92	911.86	1.13211	8.542430046977087e-7	4.681476466534154e-6	200.664	7.64864	up
MW0147058	Cannabisin-b	Lignans and Coumarins	Lignans	C34H32N2O8	3	0.8029	144506-17-2	4993.29	7546.06	3647.38	4628.98	2104.71	108486	114775	114381	109792	116115	1.12697	2.794108094278208e-10	1.501607769376611e-8	0.0406715	-4.61984	down
MW0108496	N,N'-Diacetyl-L-cystine	Amino acids and derivatives	Amino acids and derivatives	C10H16N2O6S2	3	0.8024	5545-17-5	34139.3	35805	33300.3	28908.7	31530.2	2836.85	361.51	140.28	2207.66	2416.18	1.03049	6.154109865361706e-7	3.6228788111987995e-6	20.5568	4.36155	up
MW0010868	(1'R)-Nepetalic acid	Organic acids	Organic acids	C10H16O3	3	0.8012	21651-54-7	69466.4	49950.6	17199.5	31021.1	25447.2	163447	164952	168312	165175	162701	1.04717	1.5984642005550267e-4	3.4185383287864884e-4	0.234159	-2.09444	down
MEDN0085	Phenylglyoxylic acid	Organic acids	Organic acids	C8H6O3	3	0.8009	611-73-4	4347.61	3310.81	4090.85	3884.08	4394.18	439.84	481.08	393.6	512.57	487.57	1.14077	4.838100782550183e-5	1.2231071174095e-4	8.65247	3.11311	up
MEDN1403	10-Hydroxy-2-decenoic acid	Lipids	Free fatty acids	C10H18O3	3	0.7987	14113-05-4 | 765-01-5	79652.1	85281.6	80614.5	146041	69569.9	2416.66	1902.32	674.94	1340.3	1675.89	1.12878	0.00269656	0.00411346	57.5722	5.8473	up
MEDL01999	Floionolic acid	Lipids	Free fatty acids	C18H36O5	3	0.7944	17705-68-9	1.41667e+07	1.31923e+07	1.27184e+07	1.4106e+07	1.32577e+07	836402	675387	665910	624142	923325	1.1424	6.221099091520293e-7	3.649419396645355e-6	18.1042	4.17825	up
MEDN0482	Valeric acid	Organic acids	Organic acids	C5H10O2	3	0.789	109-52-4	2.12276e+06	1.97419e+06	1.81121e+06	1.67922e+06	1.9751e+06	2389.94	1334.88	1907.05	320.62	9518	1.11875	1.5078491691469463e-5	4.584081598173016e-5	618.111	9.27172	up
pmp000383	Liquiritin	Flavonoids	Flavanones	C21H22O9	3	0.7878	551-15-5	3222.25	7168.09	7042.86	9073.07	1051.44	114417	293934	285628	150553	145847	1.08686	0.00708766	0.0098647	0.0278254	-5.16745	down
MW0152050	Kuraridinol	Flavonoids	Other Flavonoids	C26H32O7	3	0.7842	52482-98-1	28311.2	36330.5	15176.6	32070.4	20391.7	150284	314841	198326	307618	199851	1.10436	0.00294644	0.00445846	0.112971	-3.14597	down
MEDN0477	2-Oxovaleric acid	Organic acids	Organic acids	C5H8O3	3	0.7794	1821-02-9	139518	157446	147690	200083	163736	16927.4	16641.9	26319.9	28532.2	31679.8	1.11927	8.445293302155761e-5	1.9788830719256678e-4	6.73159	2.75095	up
MW0157513	Thiobinupharidine	Alkaloids	Terpenoid alkaloids	C30H42N2O2S	3	0.7794	30343-72-7	374669	381553	369425	346256	341360	163929	130790	130708	118348	149970	1.12779	4.530214702108157e-8	5.509005615848314e-7	2.61373	1.38611	up
MW0015833	Anthranoyllycoctonine	Benzene and substituted derivatives	Benzene and substituted derivatives	C32H46N2O8	3	0.7777	22413-78-1	24432.4	21249.3	33727.8	21251.4	18651.7	101839	104504	99611.8	100151	98877.2	1.12386	9.062069971691966e-7	4.933793651254515e-6	0.236271	-2.08148	down
MW0109532	Romidepsin	Alcohol and amines	Amines	C24H36N4O6S2	3	0.7772	128517-07-7	114229	132447	143480	114149	156217	42860.4	39389.1	20829.1	13217.6	14566.2	1.05913	1.1561423599212591e-5	3.6555352685380966e-5	5.04745	2.33555	up
MEDN0211	Pentitol	Others	Saccharides	C5H12O5	3	0.7726	6917-36-8	694023	773755	708051	662746	670449	16330.4	10640.8	17491.1	13411.2	9990.99	1.14177	3.6423607992723595e-6	1.4328892367139074e-5	51.7063	5.69227	up
MEDN0541	DL-3,4-Dihydroxyphenyl glycol	Benzene and substituted derivatives	Benzene and substituted derivatives	C8H10O4	3	0.7713	28822-73-3	4298.17	3167.09	4440.94	1384.33	774.57	1.42896e+06	1.37285e+06	1.38692e+06	1.34429e+06	1.40557e+06	1.13233	6.469321160267049e-8	7.243880967667377e-7	0.00202708	-8.94638	down
MW0144835	Alangicine	Benzene and substituted derivatives	Benzene and substituted derivatives	C28H36N2O5	3	0.7704	16531-04-7	9647.72	302.58	7818.23	1076.75	6974.64	179559	187889	168050	164247	160956	1.03812	5.257872343360031e-7	3.220446810308019e-6	0.0299987	-5.05896	down
MW0157473	Thalidasine	Lignans and Coumarins	Lignans	C39H44N2O7	3	0.77	16623-56-6	18870.1	14809.3	14415.5	17677.7	12788.3	232138	212340	216521	198299	199942	1.14173	3.3472220141924505e-6	1.3469738830059476e-5	0.0741672	-3.75307	down
MW0152827	Lychnose	Others	Saccharides	C24H42O21	3	0.7672	512-65-2	154500	67215.5	36735.6	33214	65356.5	9.65951e+06	8.83003e+06	3.7238e+06	3.25131e+06	5.46688e+06	1.11884	0.00948959	0.0128429	0.0115423	-6.43692	down
MEDN0721	Metronidazole	Heterocyclic compounds	Heterocyclic compounds	C6H9N3O3	3	0.7655	443-48-1	1.20298e+06	1.33009e+06	1.34365e+06	989393	838935	3.20902e+06	3.31939e+06	3.24321e+06	3.03321e+06	2.9024e+06	1.10817	4.3858443038245923e-7	2.8995304008618138e-6	0.363212	-1.46112	down
MEDL00369	Glutamyl-phenylalanine	Amino acids and derivatives	Amino acids and derivatives	C14H18N2O5	3	0.7648	20556-22-3	429229	445505	430317	407948	407727	124505	123729	122967	115747	112155	1.14363	2.3341318618017237e-7	1.7920109132542266e-6	3.53984	1.82368	up
MW0150691	Halistanol sulfate	Organic acids	Organic acids	C29H52O12S3	3	0.7583	103065-20-9	16247.6	16137	15507.1	19021	17882.5	129296	104858	106098	98658.4	119510	1.14075	5.924995034820014e-5	1.4516237835309034e-4	0.151848	-2.7193	down
MW0154509	Nigakilactone N	Terpenoids	Ditepenoids	C21H30O7	3	0.7581	37812-55-8	2.38909e+06	2.25246e+06	2.09674e+06	2.67489e+06	2.42051e+06	3041.21	9741.93	22551.9	853.23	7482.84	1.10894	1.5924104018880107e-5	4.797388299358817e-5	270.973	8.082	up
MW0143723	6-(3,3-DMA)chrysin	Flavonoids	Flavones	C20H18O4	3	0.7578	50678-91-6	175928	204550	169804	181357	195507	16956.7	344.75	840.14	15896.7	355.64	1.00331	1.1594758791925602e-7	1.0672302843838703e-6	26.9567	4.75257	up
MEDN1477	D-Mannitol 1-phosphate	Others	Saccharides	C6H15O9P	3	0.7479	15806-48-1	9607.94	10025.7	2149.32	10552.3	1122.71	272178	292847	263454	287778	271261	1.08873	6.750847440570489e-8	7.321898084782565e-7	0.0241135	-5.37401	down
MEDN0684	Methyl?beta-D-galactopyranoside	Others	Saccharides	C7H14O6	3	0.7476	1824-94-8	2357.58	3094.35	2494.96	2971.75	1642.34	11963	7773.22	12797.1	14628.8	7742.96	1.08627	0.00309862	0.00467177	0.228776	-2.12799	down
MW0116887	1-Benzyl-2-methyl-1H-imidazole	Benzene and substituted derivatives	Benzene and substituted derivatives	C11H12N2	3	0.747	13750-62-4	150325	220656	236362	225050	218788	1425.4	3429.85	1585.38	6338.38	3469.8	1.12554	1.6626188396003862e-4	3.524075046786569e-4	64.6928	6.01553	up
MW0157470	Thalicarpine	Alkaloids	Alkaloids	C41H48N2O8	3	0.7439	5373-42-2	54620.3	45560.2	44065.2	42706.4	36831.7	14838.5	14426.6	9026.77	8018.11	14286	1.09428	5.620863904567972e-5	1.391435254830645e-4	3.69305	1.88481	up
MW0157097	CAFFEINE and SODIUM BENZOATE	Benzene and substituted derivatives	Benzene and substituted derivatives	C15H15N4NaO4	3	0.7439	8000-95-1	5240.83	3779.84	8191.68	4005.03	3628.13	791.38	1059.41	952.54	787.61	855.92	1.10529	0.00870585	0.011869	5.5872	2.48213	up
MW0145604	Arg-Lys-Arg-Ala-Arg-Lys-Glu	Amino acids and derivatives	Amino acids and derivatives	C38H74N18O10	3	0.7439	82801-73-8	477.67	583.72	269.14	508.56	1323.97	24727.3	26390	25177.4	23225.7	24380	1.12551	1.2329501370449254e-7	1.0842592235864853e-6	0.0255291	-5.29172	down
MEDL01875	[10]-Shogaol	Phenolic acids	Phenolic acids	C21H32O3	3	0.7428	36752-54-2	196955	182246	141780	136167	174804	78352.4	48203.8	70220	67239.6	37215	1.05489	1.4575369723146455e-4	3.161792442547135e-4	2.76184	1.46563	up
MEDL01772	1-(2,4,5-Trimethoxyphenyl)-1,2-propanedione	Phenolic acids	Phenolic acids	C12H14O5	3	0.7423	2020-84-0	192933	189884	182371	178035	174080	7666.74	6783.69	5914.92	12361.5	10689.2	1.1363	9.810691874924359e-8	9.67136844001419e-7	21.1282	4.4011	up
MW0151803	Isochamaejasmin	Flavonoids	Flavones	C30H22O10	3	0.7419	93859-63-3	10221.5	1134.78	1129.5	906.92	4893.03	325799	281408	229113	665102	441654	1.10125	0.00765403	0.010591	0.00941069	-6.73148	down
mws5038	Isomaltulose	Others	Saccharides	C12H22O11	3	0.7417	58166-27-1 | 15132-06-6	118.8	116.99	3088.74	701.8	3583.74	420789	380510	390435	321996	273262	1.08598	1.7467434031423585e-4	3.6836386197913534e-4	0.00425859	-7.87541	down
MW0144384	Adonitoxin	Steroids	Steroid	C29H42O10	3	0.7409	17651-61-5	54265.1	63394.2	66699.1	54181.7	64185	1046.66	1141.85	697	365.62	1199.74	1.13331	2.1517165139800883e-5	6.234364717027525e-5	68.0148	6.08778	up
MW0153479	Messagenin	Terpenoids	Triterpene	C29H48O3	3	0.7403	18211-63-7	31033.1	36279.7	33119.9	27359.9	28160.6	2988.24	2725.61	3389.3	2999.36	3630.29	1.1412	6.037231863458617e-5	1.4726249318480316e-4	9.91262	3.30927	up
MW0146597	Benzonitrile	Benzene and substituted derivatives	Benzene and substituted derivatives	C7H5N	3	0.7377	100-47-0	9756.44	9399.12	8302.78	5619.66	5957.54	130.44	222.25	110.73	255.76	302.66	1.12888	8.914223559576316e-4	0.00153579	38.2012	5.25555	up
MEDP0176	Thymidine	Nucleotides and derivatives	Nucleotides and derivatives	C10H14N2O5	3	0.7333	50-89-5	28310.5	31119.6	28014.4	24322.5	23936.9	85457.3	86752.6	79692.1	85372.1	82291.9	1.13581	1.488699263642571e-9	4.679571647600987e-8	0.323439	-1.62844	down
MW0103862	NCGC00380616-01_C28H39NO7_Spiro[2H-furo[2,3-e]isoindole-2,1'(2'H)-naphthalene]-7(3H)-acetic acid, 3',4',4'a,5',6,6',7',8,8',8'a-decahydro-4,6',7'-trihydroxy-2',5',5',8'a-tetramethyl-alpha-(1-methylethyl)-6-oxo-, (alphaS,2R,2'R,6'S,7'R,8'aS)-	Organic acids	Organic acids	C28H39NO7	3	0.733	685141-56-4	145763	184924	155869	136294	84993	29017.8	19542.4	22999	21369.2	19066.3	1.11611	0.00174627	0.00279471	6.32032	2.66	up
MW0151836	3F-alpha-D-Galactosylraffinose	Others	Saccharides	C24H42O21	3	0.7322	546-35-0	18492.7	63147.1	9959.29	23615.7	23540.4	1.62178e+06	2.36868e+06	1.35008e+06	1.68536e+06	2.16206e+06	1.12224	6.177103930552569e-4	0.00110657	0.0151018	-6.04913	down
MW0004206	4-(1,3-Dithiolan-2-yl)aniline	Benzene and substituted derivatives	Benzene and substituted derivatives	C9H11NS2	3	0.7322	94838-73-0	4890.42	5412.92	7591.23	7333.26	6519.57	101.99	192.71	94.37	195.59	723.55	1.09611	2.0634386451916345e-4	4.270420848309644e-4	24.2678	4.60097	up
MW0114702	Lacto-N-tetraose	Others	Saccharides	C26H45NO21	3	0.7314	14116-68-8	10726.7	7319.05	2167.95	2077.11	264.08	589792	621608	507676	429539	452121	1.08241	1.5771066913496668e-4	3.381544076947934e-4	0.00867249	-6.84934	down
MW0109635	Ser-Ser-Ser	Amino acids and derivatives	Amino acids and derivatives	C9H17N3O7	3	0.7286	6620-98-0	40478.8	33848.5	35386.2	48225.7	33746.1	5212.32	5460.21	5094.54	4055.5	4072.32	1.13642	2.3502597148622947e-4	4.751860054563814e-4	8.02202	3.00396	up
MW0157039	Sesartemin	Lignans and Coumarins	Lignans	C23H26O8	3	0.728	77394-27-5	45179.8	39312.3	29762.3	35461.9	49354.1	267538	247589	250291	260564	269200	1.13534	4.872207278007466e-10	1.979779835404985e-8	0.153701	-2.7018	down
MEDL00581	D-Allose	Others	Saccharides	C6H12O6	3	0.7263	579-36-2 | 478529-45-2	9730.96	7039.32	8046.53	7690.22	8189.85	20784.7	21419.3	17933.6	21886	18738.7	1.12262	6.242384153803842e-6	2.217443923291514e-5	0.40389	-1.30797	down
MW0001772	2-(2-Anilino-2-oxoethoxy)benzoic acid	Benzene and substituted derivatives	Benzene and substituted derivatives	C15H13NO4	3	0.7222	18704-93-3	290.15	806.26	587.25	909.72	538.58	11473.3	16043.3	7967.77	14893.2	27640.8	1.11039	0.0107398	0.0143254	0.0401438	-4.63868	down
MEDL02657	Moracin C	Phenolic acids	Phenolic acids	C19H18O4	3	0.7192	69120-06-5	63736.8	20711	17206	18081.6	26024.7	185431	182018	188917	179005	180824	1.08341	3.8091108493608755e-5	1.0041105498473447e-4	0.159093	-2.65206	down
MW0145619	(E,E)-4,8-Dimethyl-2-oxabicyclo(9.3.1)pentadeca-1(15),4,8,11,13-pentaen-12-ol	Phenolic acids	Phenolic acids	C16H20O2	3	0.718	87064-17-3	1.15323e+06	1.14055e+06	1.12572e+06	1.07333e+06	1.04468e+06	152.4	14684.9	31.01	13561.9	80.93	1.02686	4.260647113188762e-7	2.8506980283423603e-6	194.223	7.60157	up
MEDL02562	Euscaphic acid	Terpenoids	Triterpene	C30H48O5	3	0.7128	53155-25-2	18821.3	19270.4	16703	17263.7	17114.8	1923.54	2196.95	2950.91	2816.23	2260.99	1.13734	7.429335793373809e-7	4.195685909071446e-6	7.34019	2.87582	up
MW0116040	(R)-2-Amino-N-(2,2,4,4-tetramethyl-3-thietanyl)propanamide	Benzene and substituted derivatives	Benzene and substituted derivatives	C10H20N2OS	3	0.7119	80875-07-6	482551	454394	433265	447296	419026	49009.2	38922.6	43586.3	35429.1	39349.2	1.14275	1.2231777684366932e-6	6.361800017571303e-6	10.8414	3.43847	up
MW0124205	Gambogic acid	Organic acids	Organic acids	C38H44O8	3	0.7114	2752-65-0	203141	182745	172026	176992	154475	29900	30043.8	29055.2	28613.6	26368.5	1.14218	4.217101938123203e-5	1.0892545471183343e-4	6.17706	2.62692	up
MEDN0433	8-Hydroxy-2'-deoxyguanosine	Nucleotides and derivatives	Nucleotides and derivatives	C10H13N5O5	3	0.7099	88847-89-6	1559.66	2574.06	1761.95	1480.41	3635.66	20619.2	20974.8	18569.2	21443.7	29154.7	1.11782	2.5700093227797906e-4	5.12770722365405e-4	0.0994184	-3.33034	down
MEDN0379	FFA(13:0)	Lipids	Free fatty acids	C13H26O2	3	0.7095	638-53-9	1.88121e+06	1.88086e+06	1.8072e+06	1.8455e+06	1.83944e+06	506.83	407.61	409.59	116.05	41937.9	1.07409	5.293937331045277e-12	1.102462449190179e-9	213.339	7.737	up
MW0103313	1-Methylguanosine	Nucleotides and derivatives	Nucleotides and derivatives	C11H15N5O5	3	0.7083	2140-65-0	14636.4	21916.9	10157.5	22249.7	12033.1	818164	768397	772881	744795	765613	1.13812	1.476150136636566e-7	1.2358121244404618e-6	0.0209294	-5.57833	down
MW0144386	Adouetine Y	Amino acids and derivatives	Amino acids and derivatives	C34H40N4O4	3	0.7081	19542-38-2	12952.9	14766.6	12393.4	17634.5	20978.1	561.56	943.54	196.22	568.47	180.67	1.10777	6.299666028726581e-4	0.00112489	32.1268	5.00571	up
MW0009360	Pentoxifylline	Alkaloids	Alkaloids	C13H18N4O3	3	0.7071	6493-05-6	1641.47	5312.65	67239.5	532.42	327.43	1.79407e+06	1.73737e+06	1.73769e+06	1.71988e+06	1.71642e+06	1.05859	2.7974557899762467e-13	2.330280673050214e-10	0.00862145	-6.85785	down
MW0114903	Benzenepropanamide, N-(2-methoxyphenyl)-3-nitro-beta-oxo-	Alcohol and amines	Amines	C16H14N2O5	3	0.7065	63134-28-1	5074.55	5295.69	8147.85	5229.67	3599.65	22093.4	22026.7	17892.1	18878.5	17063.6	1.09556	9.304355623756154e-6	3.063449895094418e-5	0.279186	-1.8407	down
MW0148149	Dansyl-Tyr-Val-Gly	Amino acids and derivatives	Amino acids and derivatives	C28H34N4O7S	3	0.7048	113527-49-4	106195	127894	139764	94043.2	101604	58059.7	59127	66740.7	49473.2	44396.4	1.06194	0.00106261	0.00179363	2.05006	1.03567	up
MW0113948	Azacitidine	Heterocyclic compounds	Heterocyclic compounds	C8H12N4O5	3	0.7041	320-67-2	3495.4	4422.76	4203.89	5374.46	5125.29	184.83	326.49	251.12	297.12	302.05	1.13636	2.1216468887100558e-4	4.3745838076620703e-4	16.614	4.05433	up
MW0103202	Zygadenine	Alkaloids	Steroid alkaloids	C27H43NO7	3	0.7021	545-45-9	155536	119328	72485.4	179591	168732	5985.63	6940.37	6610.29	6841.2	5177	1.13054	0.0024308	0.00373934	22.0467	4.46249	up
MW0166154	andilesin A	Others	Ketone compounds	C25H32O6	3	0.7007	60451-43-6	34975.3	33092.2	41548.9	32768.7	55134.2	3401.53	1183.68	3121.24	4011.77	2356.34	1.11172	8.744791568162537e-4	0.00150972	14.0338	3.81083	up
MW0106640	Ethyl (methylthio)acetate	Others	Lactones	C5H10O2S	3	0.6996	4455-13-4	8398.82	7814.83	4552.91	8035.03	7394.02	1790.75	616.74	526.68	996.78	2582.54	1.02932	2.3108922073271148e-4	4.6893379018355335e-4	5.55702	2.47431	up
MEDN1276	1-(5Z,8Z,11Z,14Z-eicosatetraenoyl)-sn-glycero-3-phosphoethanolamine	GP	LPE	C25H44NO7P	3	0.6987	652149-09-2	75506.9	67402.4	69064.8	66886.5	68828.4	4178.52	4742.34	3597.43	3154.42	5574.8	1.13973	4.62275139080936e-7	2.9953474095633966e-6	16.3638	4.03243	up
MW0142889	3-Dehydroecdysone	Others	Ketone compounds	C27H42O6	3	0.6981	39750-00-0	8019.93	14613.3	12630.6	12558.9	10224.2	79906	76588.7	74991.6	70563.6	73324.6	1.13103	3.432289385115993e-9	8.930310773338481e-8	0.154637	-2.69304	down
MW0140674	(S)-autumnaline	Alkaloids	Isoquinoline alkaloids	C21H27NO5	3	0.6955	23068-65-7	50733.2	49493.3	41164.3	51434.1	107175	18607.3	19860	19937.2	19523.8	17889.3	1.04906	0.0267101	0.033233	3.13094	1.6466	up
MEDP1075	5,6-DHET	Lipids	Free fatty acids	C20H34O4	3	0.6952	213382-49-1	28422	28948.2	27595.7	35714	31793.7	874.33	324.31	511.12	510.22	288.28	1.13492	3.308621130943872e-5	8.951097726423903e-5	60.7886	5.92573	up
ZINC14639469	9(10H)-Acridinone, 1,4,5-trihydroxy-3,6-dimethoxy-10-methyl-	Others	Ketone compounds	C16H15NO6	3	0.6947	114216-93-2	27404.3	30327.8	26418.1	25232.8	19954.8	3170.56	1706.94	1729.17	1019.42	1640.4	1.12308	9.345502004448436e-5	2.155742554014241e-4	13.9576	3.80298	up
MEDN1868	2-{4-[(N-phenylpentanamido)methyl]phenyl}benzoic acid	Benzene and substituted derivatives	Benzene and substituted derivatives	C25H25NO3	3	0.6944	862891-27-8	14654.3	6854.9	4194.67	89372.9	2443.5	433801	439930	434005	490413	477180	1.04025	8.645116355949138e-8	8.728947787279554e-7	0.0516498	-4.27509	down
MW0116456	1-(4-Nitrophenyl)-5-oxopyrrolidine-3-carboxylic acid	Organic acids	Organic acids	C11H10N2O5	3	0.6928	834894-65-4	6359.56	15496.5	4510.53	12531.4	16214.2	265.95	313.56	639.59	172.42	50.75	1.07633	0.0107042	0.0142894	38.2121	5.25596	up
MEDL01843	Matairesinol	Lignans and Coumarins	Lignans	C20H22O6	3	0.6906	580-72-3	1.03219e+06	955500	880792	965499	958519	1266.03	32136	33500.9	465.08	32566.8	1.00787	3.9282299252096025e-7	2.6999432790474632e-6	47.9562	5.58365	up
MW0014127	3-Hydroxytetradecanedioic acid	Organic acids	Organic acids	C14H26O5	3	0.6899	73179-89-2	1.20889e+06	1.21158e+06	1.19093e+06	1.14477e+06	1.10875e+06	6378.91	24746.8	25655.4	3832.99	28868.4	1.1075	1.243058293547531e-7	1.0842592235864853e-6	65.5426	6.03436	up
MW0159328	Vernoflexuoside	Terpenoids	Sesquiterpenoids	C21H28O8	3	0.6892	57576-33-7	463121	441059	384066	560215	577148	786.14	1730.77	1162.47	5372.55	3138.59	1.12723	1.8932186595280623e-4	3.977430374241806e-4	198.975	7.63644	up
MW0111545	(3-Amino-6-(3-pyridinyl)thieno(2,3-B)pyridin-2-YL)(phenyl)methanone	Others	Ketone compounds	C19H13N3OS	3	0.6876	118947-69-6	46470.5	57618.7	53187.1	52742.9	52070.8	2321.98	1141.05	995.28	1446.14	1746.79	1.13726	6.677940003968752e-6	2.3425892272014972e-05	34.2546	5.09822	up
MW0148141	Dalpanin	Lignans and Coumarins	Lignans	C26H30O12	3	0.686	37376-13-9	33274.9	75533.7	65645.2	55589.4	54569.1	1.79119e+06	1.77913e+06	2.00414e+06	1.67342e+06	1.69718e+06	1.13784	6.06213311713027e-6	2.1626367822567515e-5	0.0318178	-4.97402	down
MW0108192	H-Met-arg-phe-ala-OH	Amino acids and derivatives	Amino acids and derivatives	C23H37N7O5S	3	0.6857	67368-29-0	3355.69	2374.24	8706.88	3220.12	2577.24	115143	128321	126781	141749	117486	1.12603	5.238499249564731e-6	1.9227716119152222e-5	0.0321442	-4.9593	down
MW0015857	Methyl arachidonate	FA	Others	C21H34O2	3	0.6847	2566-89-4	75789.3	72457.3	75261.2	46822.8	89822.8	2677.77	2099.98	2051.99	1976.15	2308.07	1.14006	5.628782330879997e-4	0.0010193	32.4055	5.01817	up
MEDP0688	Benzophenone	Others	Aldehyde compounds	C13H10O	3	0.6822	119-61-9	116312	118883	108774	98296.7	109545	4991.86	1434.95	2389	2159.69	3335.88	1.13114	4.555570374509977e-6	1.7016996062631438e-5	38.5574	5.26894	up
MW0011064	(2R)-1-O-beta-D-Galactopyranosylglycerol	GL	DG	C9H18O8	3	0.6821	16232-91-0	14890.7	13941.7	17814.3	9456.99	11134.9	684.46	318.99	521.37	794.95	984.24	1.12186	8.987770659313315e-4	0.00154527	20.3506	4.347	up
MW0155562	Nigakilactone I	Terpenoids	Triterpene	C21H28O6	3	0.6794	26121-56-2	4.30349e+06	3.1067e+06	2.43077e+06	5.98221e+06	8.31002e+06	133095	108783	101913	95314.3	90373.5	1.12818	0.0111883	0.014876	45.5791	5.5103	up
MW0006777	Dibenzyl N,N-diisopropylphosphoramidite	Benzene and substituted derivatives	Benzene and substituted derivatives	C20H28NO2P	3	0.6785	108549-23-1	152407	164942	166775	139911	145315	30849.6	23843.9	84730.8	29257	25265.4	1.04774	1.4887940754049515e-4	3.221208999512531e-4	3.96682	1.98798	up
MW0146886	Bruceine B	Terpenoids	Triterpene	C23H28O11	3	0.6774	25514-29-8	13732.8	14930.9	17599.8	13007.6	17284.3	171372	152773	151987	153678	162543	1.14209	9.36241021692528e-7	5.064212799155038e-6	0.0966178	-3.37157	down
MW0137266	Acteoside	Heterocyclic compounds	Heterocyclic compounds	C29H36O15	3	0.6772	61276-17-3 | 22323-52-0	561.39	180.24	434.89	1044.57	2060.09	627286	648182	624620	580888	576126	1.13001	1.6644197513614314e-6	8.084324506612666e-6	0.0014004	-9.47994	down
MW0014614	5S-HpEPE	Lipids	Free fatty acids	C20H30O4	3	0.6752	143292-98-2	2283.97	3104.12	582.36	15123.3	569	1.08814e+06	971004	993972	961646	1.01194e+06	1.10382	1.138647227702374e-6	6.022178670959222e-6	0.00430954	-7.85825	down
MW0151805	Isochondrodendrine	Benzene and substituted derivatives	Benzene and substituted derivatives	C36H38N2O6	3	0.6726	477-62-3	9711.18	7385.31	7569.6	8212.79	6183.83	3948.21	2471.26	1528.19	3035.27	1206.5	1.01507	1.1901435907974993e-4	2.6578809949981684e-4	3.20464	1.68016	up
MEDN0167	Purine	Nucleotides and derivatives	Nucleotides and derivatives	C5H4N4	3	0.6695	120-73-0	298.83	282.33	67.57	803.26	85.48	8649.4	8602.56	8165.94	7971.98	7911.05	1.08186	3.1549796050983593e-10	1.607680589759266e-8	0.037226	-4.74754	down
MW0138679	Kaempferol-3-Rhamnoside-4''-Rhamnoside-7-Rhamnoside	Flavonoids	Flavones	C33H40O18	3	0.6695	129369-23-9	119958	128011	110723	118221	110344	910.44	695.38	236.44	1382.12	1334.31	1.12716	3.4404853340690483e-6	1.3712556379327833e-5	128.822	7.00923	up
MW0013399	Noladin ether	GL	MG	C23H40O3	3	0.6687	222723-55-9	152990	114010	99028.1	204491	191689	8779.39	10870.1	12216.9	8745.21	8437.29	1.1298	0.00231432	0.00358	15.5398	3.95789	up
MW0120658	4-Phenyl-phthalazine-1-thiol	Others	Ketone compounds	C14H10N2S	3	0.6661	35392-60-0	76521.8	78312.8	102671	97812.9	94425.8	247.53	210.96	2107.89	256.72	2120.4	1.09661	6.68871256555744e-5	1.61264763158013e-4	90.9769	6.50743	up
MEDN0374	(±)9-HpODE	Lipids	Free fatty acids	C18H32O4	3	0.666	5502-91-0	2.99287e+06	2.70282e+06	2.35435e+06	2.86049e+06	3.06808e+06	478095	405401	483585	417248	441893	1.14078	4.0786447249519984e-5	1.0617222049640671e-4	6.27907	2.65055	up
MEDL00365	Tyrosylleucine	Amino acids and derivatives	Amino acids and derivatives	C15H22N2O4	3	0.6658	17355-10-1	51715.9	43911	50371.4	45899.1	35913.5	102233	106384	110344	100922	93670	1.11312	5.211981758978455e-7	3.2041186754457956e-6	0.443598	-1.17268	down
MW0117077	Unii-7P9jcx7wbb	Alkaloids	Plumerane	C17H26N2O	3	0.6652	127507-02-2	133714	138330	117826	138479	131369	1309.94	2183.68	1970.6	1465.59	1551.52	1.14325	4.10889664796521e-6	1.5845883832199168e-5	77.7847	6.28142	up
MW0139580	Rhapontin	Others	Stilbene	C21H24O9	3	0.6635	155-58-8	2918.86	3655.39	2354.24	3261.88	2074.14	36952.8	30564.1	31661.3	28450.1	38862.5	1.13484	8.121806370056729e-5	1.9192807677325546e-4	0.0856775	-3.54494	down
MEDN1013	2'-Deoxyadenosine-5'-monophosphate	Nucleotides and derivatives	Nucleotides and derivatives	C10H14N5O6P	3	0.6613	653-63-4	251036	299475	303043	295412	238952	69006.8	83675	76923.8	90354.5	126538	1.1032	6.8080015570159965e-6	2.3828005449555987e-5	3.10845	1.6362	up
MW0000423	Rescinnamine	Alkaloids	Alkaloids	C35H42N2O9	3	0.6603	24815-24-5	10111.7	9826.54	9228.49	6797.06	10217.8	126070	99777.7	113422	112042	89670	1.13875	8.136933399053335e-5	1.9201318757539455e-4	0.0853664	-3.55019	down
MW0112811	3-Galactosyllactose	Others	Saccharides	C18H32O16	3	0.6597	32694-82-9	55302.9	806.56	2505.33	359.56	2061.78	1.4206e+06	1.43678e+06	1.14001e+06	1.51859e+06	1.54684e+06	1.07069	3.116235468346295e-5	8.567076386575788e-5	0.0086419	-6.85444	down
MW0113937	Apiosylglucosyl 4-hydroxybenzoate	Others	Saccharides	C18H24O12	3	0.6571	223261-31-2	5094.16	914.38	2593.75	2325.57	1504.89	105444	116695	117293	110685	103101	1.12239	9.73130154455921e-7	5.229789797817949e-6	0.0224735	-5.47563	down
MEDN0237	D-Glucuronic Acid	Others	Saccharides	C6H10O7	3	0.6567	528-16-5	17068.9	16985.4	20538	8271.46	6863.99	873.83	325.76	663.31	1187.1	1937.92	1.06916	0.00829424	0.0113824	13.9793	3.80522	up
MW0005963	Severin	Benzene and substituted derivatives	Benzene and substituted derivatives	C25H31NO4	3	0.6566	139165-01-8	259482	238226	238691	240150	239610	4163.84	1248.04	707.78	7540.39	1716.21	1.11021	6.592686198894126e-8	7.321898084782565e-7	79.0932	6.30548	up
MW0105996	Azaserine	Others	Lactones	C5H7N3O4	3	0.6565	115-02-6	31932.1	30208.2	25482.8	21191.3	29292.9	61559.1	67100.1	66088.2	73141.4	69220.6	1.11198	4.4628804198864854e-7	2.9272278659570412e-6	0.409681	-1.28743	down
MW0152108	Lanceotoxin B	Others	Others	C32H44O11	3	0.6558	93802-98-3	188786	194744	98581.8	81062.3	93202.2	2343.74	2024.35	1106.9	5609.38	992.1	1.11196	0.00657762	0.00926316	54.3516	5.76425	up
MW0001950	2-(4-Methyl-3-pentenyl)anthraquinone	Benzene and substituted derivatives	Benzene and substituted derivatives	C20H18O2	3	0.6553	71308-16-2	1128.85	2869.11	1044.3	3123.38	2437.41	9708.5	9141.35	9646.5	10912	15668.4	1.05743	9.037790041908503e-4	0.00155067	0.192514	-2.37696	down
MW0114169	Dambonitol	Others	Saccharides	C8H16O6	3	0.6549	523-94-4	52088.6	53708.2	51491.3	51050.6	48391.3	6787.25	3490.65	4434.16	5377.55	5103.67	1.13546	1.2483184088451523e-9	4.077840135560831e-8	10.1904	3.34914	up
MW0143206	4,4'-Methylenebis(N,N-dimethylaniline)	Benzene and substituted derivatives	Benzene and substituted derivatives	C17H22N2	3	0.6542	101-61-1 | 137198-51-7 | 30135-64-9	66888.4	44079.5	36540.6	59931.2	71779.2	157461	152052	155923	152769	157797	1.08335	8.706155809374606e-5	2.0314363555207416e-4	0.359817	-1.47466	down
MW0123627	diethyl 1H-pyrazole-3,5-dicarboxylate	Others	Lactones	C9H12N2O4	3	0.6539	37687-24-4	96393.7	97244.1	96579.2	92770.3	89940.1	1566.31	1861.89	3102.24	1191.98	5055.54	1.12462	2.184455254741177e-9	6.274659404135864e-8	37.0112	5.20989	up
MEDP1592	Citicoline	Nucleotides and derivatives	Nucleotides and derivatives	C14H26N4O11P2	3	0.6536	987-78-0	378135	423607	418348	385318	365665	3911.49	5235.99	4883.63	221.71	311	1.07873	3.6467289097640863e-6	1.4328892367139074e-5	135.34	7.08045	up
MW0156619	Septentrionine	Terpenoids	Ditepenoids	C38H54N2O11	3	0.6508	70553-63-8	8279.05	20261.5	18697.2	18766.8	21809.6	435.84	1393.27	167.11	71.62	540.73	1.06827	0.00193811	0.00306346	33.6637	5.07312	up
MW0004341	4-(9H-fluoren-2-yl)-1,3-thiazol-2-amine	Benzene and substituted derivatives	Benzene and substituted derivatives	C16H12N2S	3	0.6452	299438-56-5	121869	138373	134022	123459	128850	528.62	2620.54	362.17	149.64	3934.29	1.08491	7.207823604985317e-7	4.112408947227925e-6	85.1286	6.41157	up
MW0147743	Conchosin B	Heterocyclic compounds	Heterocyclic compounds	C17H20O6	3	0.6434	28625-29-8	19346.6	17631.2	15875.6	15994.7	13086.7	1.68541e+06	1.62586e+06	1.63541e+06	1.56156e+06	1.58216e+06	1.14461	1.895495818121918e-7	1.4895736004675072e-6	0.0101274	-6.62559	down
ZINC13359350	Ancistrocladidine	Heterocyclic compounds	Heterocyclic compounds	C25H27NO4	3	0.6411	52659-52-6	10015.5	11650.7	6537.86	10244.8	11138.5	64782.3	125734	122992	116685	57403.7	1.11146	0.00420751	0.00617052	0.101697	-3.29765	down
MW0007237	Gentian violet cation	Benzene and substituted derivatives	Benzene and substituted derivatives	C25H30N3+	3	0.6407	14426-25-6	65911.6	65494.4	72023.4	76429.2	74467.6	1641.89	558.18	731.51	661.58	1025.98	1.13693	5.315662911403756e-6	1.9378324749231195e-5	76.7083	6.26131	up
MW0139730	Sofalcone	Flavonoids	Chalcones	C27H30O6	3	0.6399	64506-49-6	18855.2	34401.6	19889	29459.8	23461.2	141676	234515	129420	127803	131177	1.10942	0.00309527	0.00467094	0.164881	-2.6005	down
MW0112943	Thalictricoside	Benzene and substituted derivatives	Benzene and substituted derivatives	C19H27NO12	3	0.6386	649758-25-8	47839.7	47375.8	49273.8	47729.9	47575.2	3426.97	2190.61	2218.02	1874.05	1020.01	1.12858	4.254446715825399e-13	2.3626360761883717e-10	22.3487	4.48212	up
MW0063740	(5E)-4,9-dihydroxy-6-methyl-3,10-dimethylidene-4,7,8,9,11,11a-hexahydro-3aH-cyclodeca[b]furan-2-one	Terpenoids	Terpene	C15H20O4	3	0.6375	41653-76-3	1266.71	1458.62	863.95	1205.8	551.89	84204.1	77833.4	78297.6	79459.7	71413.4	1.13801	2.640352343107725e-6	1.1337182999014097e-5	0.0136678	-6.19307	down
MW0143501	Icosa-5,14-dienoic acid	Organic acids	Organic acids	C20H36O2	3	0.637	122055-58-7	4.82656e+06	4.76251e+06	4.69433e+06	4.76227e+06	1.92603e+06	353695	316387	281647	306372	249141	1.12185	0.00235195	0.00362475	13.914	3.79846	up
MW0155568	Picrocrocin	Others	Others	C16H26O7	3	0.6319	138-55-6	2880.67	4943.76	4076.01	4049.4	2949.5	961830	961915	962821	946238	906156	1.14388	1.0165091966311629e-7	9.903534044371446e-7	0.00398808	-7.97009	down
MW0147321	Cellohexaose	Others	Saccharides	C36H62O31	3	0.6305	2478-35-5	20693.4	27540.2	27531	22480.9	32537.1	3.55914e+06	3.81446e+06	2.50809e+06	2.10344e+06	2.1739e+06	1.14093	0.00143074	0.00234377	0.00923669	-6.75841	down
MW0001805	2-(2-nitrophenyl)-2,3-dihydro-1H-perimidine	Benzene and substituted derivatives	Benzene and substituted derivatives	C17H13N3O2	3	0.6287	73858-16-9	28808.4	40712.9	36252.4	30701.1	29794.3	489.06	880.87	172.03	131.91	958.06	1.10781	1.2593708326879243e-4	2.7974824096774426e-4	63.1738	5.98126	up
MW0053834	Helenalin	Heterocyclic compounds	Heterocyclic compounds	C15H18O4	3	0.6285	6754-13-8	9610.73	19463.7	37781.2	18937.6	26828.7	124603	120179	79804.4	107569	118869	1.0604	5.664471547753711e-5	1.400149792070873e-4	0.204386	-2.29063	down
MW0007500	Levosimendan	Benzene and substituted derivatives	Benzene and substituted derivatives	C14H12N6O	3	0.621	141505-33-1	20797.8	23514.8	30173.8	21642.3	24470	62203.8	55393.9	54073.7	45763.5	92610.7	1.05805	0.00834493	0.0114425	0.388971	-1.36227	down
MW0116925	1-cyclopentyl-3-methyl-1H-pyrazol-5-amine	Heterocyclic compounds	Heterocyclic compounds	C9H15N3	3	0.6203	30241-37-3	6604.16	8462.61	8600.81	8327.42	6525.81	452.83	790.38	411.93	145.98	217.52	1.10503	5.1776806662168635e-5	1.293255770602293e-4	19.0826	4.25418	up
MEDL00344	Glycyl-L-tyrosine	Amino acids and derivatives	Amino acids and derivatives	C11H14N2O4	3	0.6155	658-79-7	1.96236e+06	1.91875e+06	1.90084e+06	1.87691e+06	1.76284e+06	42280.3	40029.9	38332.1	48860.4	40936.7	1.14496	6.102398116257966e-7	3.6051756247112666e-6	44.7715	5.48451	up
MW0138533	Isorhamnetin 3-O-alpha-rhamnopyranosyl-(1-2)-beta-galactopyranoside	Flavonoids	Flavones	C28H32O16	3	0.6134	107740-46-5	43086.9	47843.6	42060.8	41452.8	41470.4	119725	111417	111782	110198	119571	1.14035	4.804078995504145e-8	5.75798245072655e-7	0.377016	-1.4073	down
MW0142994	3-Hydroxypropenoate	Organic acids	Organic acids	C3H4O3	3	0.6133	877662-79-8	809.51	2346.78	708.86	557.51	1293.21	2.92727e+06	2.97711e+06	872913	5.92403e+06	5.77106e+06	1.13247	0.0182082	0.0232273	3.0942779285180854e-4	-11.6581	down
MEDN1569	Piperlongumine	Alkaloids	Pyridine alkaloids	C17H19NO5	3	0.6121	20069-09-4	1651.87	7723.28	2811.93	544.94	448.62	323467	293510	331043	303010	362035	1.10246	9.508576212394096e-6	3.1000563541778016e-5	0.00817118	-6.93524	down
MW0063757	Taxusin	Terpenoids	Ditepenoids	C28H40O8	3	0.6111	19605-80-2	391248	624420	597359	575803	619751	8598.77	8329.07	8543.64	7740.06	6224.36	1.14279	2.1883966825850802e-4	4.4899862970280096e-4	71.2189	6.15419	up
MW0000095	6-Acetylmorphine	Alkaloids	Isoquinoline alkaloids	C19H21NO4	3	0.6094	2784-73-8	29880.5	23774.7	22017.3	22966.2	17053.2	102.21	876.6	966.92	1119.06	1043.69	1.07502	3.780306256627862e-4	7.21419269592442e-4	28.1593	4.81554	up
MW0144229	Acanthoside D	Lignans and Coumarins	Lignans	C34H46O18	3	0.608	66791-77-3	5688.98	9246.91	16018.9	4532.91	14712.9	340713	312295	388640	443561	390186	1.12431	7.618655970725987e-5	1.813240121032785e-4	0.026768	-5.22335	down
MW0000215	Deacetylvindoline	Alkaloids	Plumerane	C23H30N2O5	3	0.6078	3633-92-9	8075.29	13111.1	8706.26	7835	7036.41	48790.6	56920.4	54006.4	52565.3	46223.4	1.12699	6.569017436574139e-7	3.826567499766614e-6	0.173164	-2.52979	down
MW0052945	Fumagillin	Others	Lactones	C26H34O7	3	0.6056	23110-15-8 | 127913-45-5	36355.9	31963.7	39420.2	28557.6	31559.9	219437	201323	137580	131084	191303	1.12194	0.0011915	0.00198902	0.19059	-2.39146	down
MW0147484	[(1'S,3'R,4'R,5'R,6'R,10'S,12'S,16'R,18'S,21'R)-2-hydroxy-1,4',6',12',17',17'-hexamethyl-18'-[(2S,3R,4S,5R)-3,4,5-trihydroxyoxan-2-yl]oxyspiro[3,6-dioxabicyclo[3.1.0]hexane-4,8'-9-oxahexacyclo[11.9.0.01,21.04,12.05,10.016,21]docos-13-ene]-3'-yl] acetate	Heterocyclic compounds	Heterocyclic compounds	C37H54O11	3	0.6049	66176-93-0	42905	62261.4	44021.8	74885.1	56157.4	339.56	1156.26	2231.69	1310.16	307.33	1.10493	7.482119546179749e-4	0.00131628	52.4286	5.71228	up
MW0156169	Pseudaconitine	Terpenoids	Ditepenoids	C36H51NO12	3	0.6046	127-29-7	767.95	3318.05	730.99	1114.34	1778.91	8262.95	7612.6	5884.48	6397.95	6326.24	1.02628	3.945706487632483e-5	1.0352042532906641e-4	0.223587	-2.16109	down
MW0155574	Pilosine	Alkaloids	Alkaloids	C16H18N2O3	3	0.6025	13640-28-3	146405	245120	140888	148603	135979	341.94	520.45	791.66	420.03	932.93	1.13899	0.00137344	0.00226326	271.696	8.08585	up
MW0141012	1-(2-Hydroxy-3,4,5,6-tetramethoxyphenyl)-3-(2,3,4,6-tetramethoxyphenyl)-2-propen-1-one	Others	Ketone compounds	C23H28O10	3	0.6024	93827-71-5	14310.8	17309	9086.28	10682	13272.8	621.71	2009.95	682.62	817.4	956.05	1.11004	9.274829141195718e-4	0.00158318	12.7092	3.6678	up
MEDN1306	Ureidosuccinic acid	Amino acids and derivatives	Amino acids and derivatives	C5H8N2O5	3	0.6019	923-37-5	2041.93	1682.21	861.75	649.75	2877.59	156306	171086	166788	162638	153212	1.13047	7.706552672172084e-7	4.294018980548058e-6	0.010016	-6.64156	down
MW0153221	Lys-Gln-Ala-Gly-Asp-Val	Amino acids and derivatives	Amino acids and derivatives	C25H44N8O10	3	0.601	80755-87-9	81494.1	73703.6	48597.5	67550.5	74113.9	2170.76	343.43	2743.88	625.75	91.07	1.06927	2.4029906023132475e-4	4.840849266570581e-4	57.8186	5.85346	up
MW0168864	Bupivacaine	Benzene and substituted derivatives	Benzene and substituted derivatives	C18H28N2O	3	0.6007	2180-92-9	131117	77963.4	61989.8	161259	157303	1121.41	1948.2	1747.1	2383.06	1491.36	1.13137	0.00469812	0.00680023	67.843	6.08413	up
MW0012218	12(S)-HpEPE	Lipids	Free fatty acids	C20H30O4	3	0.6002	103239-14-1	1666.06	1168.95	122164	2554.42	118481	2.68031e+06	2.43352e+06	2.38344e+06	2.36828e+06	2.47637e+06	1.01134	2.2234510523735526e-8	3.221103872395077e-7	0.0199348	-5.64856	down
MEDN1327	2-Methyl-4-pentenoic acid	Organic acids	Organic acids	C6H10O2	3	0.5971	1575-74-2	43400	41686.3	42762.1	43260.2	41337.3	5321.24	3099.24	4566.63	3804.83	3848.95	1.13861	2.915548654735269e-12	9.714608117577916e-10	10.2925	3.36352	up
MW0113971	2-(Hydroxymethyl)-6-[(3,4,5-trihydroxy-6-phenylmethoxyoxan-2-yl)methoxy]oxane-3,4,5-triol	Phenolic acids	Phenolic acids	C19H28O11	3	0.5968	56775-64-5	6491.28	6642.8	6646.15	5935.02	5941.45	182691	170823	171725	184929	183936	1.14517	5.922542701963404e-7	3.5492647990902987e-6	0.0354061	-4.81986	down
MW0152081	Lacto-N-triaose	Others	Saccharides	C20H35NO16	3	0.5963	75645-27-1	23724.2	22657.5	15662.9	31404.8	30850.7	323082	337971	341680	341893	347813	1.13537	4.9919870516704783e-11	4.014440714920089e-9	0.0734443	-3.76721	down
MEDN0057	N-Acetyl-L-tyrosine	Amino acids and derivatives	Amino acids and derivatives	C11H13NO4	3	0.593	537-55-3	904.57	1339.56	1185.93	226.19	792.42	38256.9	25200.6	26055.1	27711.7	28840.2	1.10997	2.541999988704854e-4	5.096235837764485e-4	0.0304569	-5.03709	down
pme0376	Naringenin	Flavonoids	Flavanones	C15H12O5	3	0.5921	480-41-1	40725.6	38468.8	34479.2	33484.9	31114.4	146248	138166	137516	136607	132792	1.13911	8.247811066477397e-10	2.987142007989423e-8	0.25787	-1.95529	down
MW0115274	Sesamose	Others	Saccharides	C24H42O21	3	0.5916	58985-23-2	3766.77	340.51	3287.59	1685.88	1341.46	78076.4	74159.1	82422.6	111316	119580	1.09588	5.897744548388511e-4	0.00106108	0.0223867	-5.48122	down
MW0108686	Nateglinide	Flavonoids	Flavones	C19H27NO3	3	0.5899	105816-04-4 | 105816-06-6 | 105746-37-0	8567.51	8327.56	7930.2	7430.91	7934.52	2856.4	2770.33	1880.31	1951.39	2578.55	1.12074	4.440470083438444e-8	5.479869006672923e-7	3.33894	1.73939	up
MW0148472	Diginatin	Steroids	Steroid	C41H64O15	3	0.5895	52589-12-5	34258.8	52480.4	62528.3	26921.4	15604.1	146.12	2259.38	2603.91	365.77	2159.66	1.02616	0.0122339	0.0160993	25.4542	4.66983	up
MW0116458	1H-Benzotriazole, 1-(4-piperidinyl)-	Benzene and substituted derivatives	Benzene and substituted derivatives	C11H14N4	3	0.5871	79098-96-7	57914	52889.1	66237.7	71953.7	58697.3	21851.6	27885.2	29743.8	26735.1	18640.3	1.09169	4.9780621735752584e-5	1.2509891978634572e-4	2.46437	1.30122	up
MW0159352	Vindoline	Alkaloids	Plumerane	C25H32N2O6	3	0.5863	2182-14-1 | 57794-53-3	223946	404301	196624	170262	342967	35237	46019.7	38569.9	32286.8	41797.5	1.1076	0.00707167	0.00985067	6.90059	2.78672	up
MW0152601	Leu-Glu	Amino acids and derivatives	Amino acids and derivatives	C11H20N2O5	3	0.5845	16364-31-1	351445	183737	186068	170761	311133	1582.13	5883.6	1072.63	1785.14	651.82	1.11735	0.00317201	0.00476946	109.623	6.7764	up
MW0111379	3-O-beta-D-Glucopyranosylandrographolide	Benzene and substituted derivatives	Benzene and substituted derivatives	C26H40O10	3	0.5835	869384-84-9	2991.81	2101.48	2041.58	1604.86	331.31	20228.9	37604.2	17591.2	20071.5	37852.8	1.05646	0.00522165	0.00748647	0.068025	-3.87779	down
MW0160147	Nicotinic acid riboside	Others	Vitamin	C11H13NO6	3	0.5815	17720-18-2	10956.4	13129.9	12157.2	13223.2	13049.3	1716.15	284.95	1018.52	461.16	697.48	1.09553	1.7919243890296146e-7	1.4278857323899969e-6	14.9622	3.90325	up
MW0140759	7-Xylosyltaxol B	Benzene and substituted derivatives	Benzene and substituted derivatives	C50H61NO18	3	0.58	90352-19-5	10592.6	14022.7	9668.41	9455.35	11650.8	241.84	271.64	329.85	134.87	267.07	1.13706	1.9843366833275034e-4	4.1427379879995245e-4	44.4802	5.47509	up
MW0054771	[(2R,3R,4R,5R,6S,7S,8R,13R,14R,16S,17S,18R)-8-acetyloxy-5,7,14-trihydroxy-6,16,18-trimethoxy-13-(methoxymethyl)-11-methyl-11-azahexacyclo[7.7.2.12,5.01,10.03,8.013,17]nonadecan-4-yl] benzoate	Alkaloids	Terpenoid alkaloids	C33H45NO11	3	0.5774	2752-64-9	109117	118544	146002	99682.4	113624	520.45	1189.29	567.59	1047.39	1850.7	1.13407	1.1623515144286793e-4	2.602792504083575e-4	113.415	6.82546	up
MW0148881	Eleganin	Heterocyclic compounds	Heterocyclic compounds	C22H26O9	3	0.5772	57498-84-7	26489	26261.1	25315.5	21791.6	14661.1	265.11	1199.54	761.29	161.02	622.67	1.1035	5.276763245269885e-4	9.713908913391855e-4	38.0506	5.24985	up
MW0140758	Taxol F	Others	Others	C48H53NO14	3	0.5747	173101-56-9	48607	54575.9	42462.7	58170.5	41734.8	2030.65	3041.21	1827.91	1199.26	3688.46	1.12581	1.1049815447984202e-4	2.491068002211324e-4	20.8315	4.38069	up
MW0107215	Guanidinosuccinic acid	Organic acids	Organic acids	C5H9N3O4	3	0.5746	6133-30-8	836144	737968	789749	764196	729951	10982.6	9686.94	353.81	438.81	682.76	1.08166	1.7646919843340683e-6	8.424002423783833e-6	174.216	7.44473	up
MW0001438	1-[(4-Isothiocyanatophenyl)sulfonyl]piperidine	Benzene and substituted derivatives	Benzene and substituted derivatives	C12H14N2O2S2	3	0.5661	7356-55-0	2409.07	882.1	1376.65	1065.01	1028.37	23742.4	26693.5	16823.8	18552.7	21733.2	1.12432	2.727083247379055e-4	5.395867803008914e-4	0.0628682	-3.99153	down
MW0006246	Phosphine-biotin	Benzene and substituted derivatives	Benzene and substituted derivatives	C41H53N4O8PS	3	0.5599	608514-42-7	9163.02	15355.9	10680.8	10930.3	11121.2	481.8	357.23	1373.57	4580.22	296.12	1.00184	8.283679705893623e-5	1.9464894767304338e-4	8.07612	3.01366	up
MW0014283	3-Thiatetradecanoic Acid	FA	Others	C13H26O2S	3	0.5584	116296-31-2	14427	15503.2	16302.8	13941.9	13249.7	449.18	211.72	834.26	446.03	135.81	1.11341	6.01712609024173e-6	2.1511871387001548e-5	35.3512	5.14369	up
MW0111370	(E)-5-Isopropyl-8-methylnona-6,8-dien-2-one	Others	Ketone compounds	C13H22O	3	0.5558	2278-53-7	15354.6	15539.6	14340.7	15948.1	3530.17	1161.68	943.06	983.62	580.64	965.28	1.08102	0.00706856	0.00985067	13.964	3.80365	up
MEDP1652	Leucovorin	Heterocyclic compounds	Pteridines and derivatives	C20H23N7O7	3	0.546	58-05-9 | 1492-18-8	108433	131729	133569	106964	202611	3.00742e+06	2.84848e+06	3.24154e+06	3.19869e+06	3.35104e+06	1.13924	2.4987371966653373e-6	1.0869180599593869e-5	0.0436696	-4.51723	down
MW0105039	3-Hydroxydodecanedioic acid	Organic acids	Organic acids	C12H22O5	3	0.543	34574-69-1	317.99	1181.89	379.74	494.76	425.97	6786.43	4050.94	6509.31	4417.34	6979.74	1.09702	7.71636303858077e-4	0.00135463	0.0974246	-3.35957	down
MW0118104	2-[(9-benzyl-9H-purin-6-yl)amino]ethanol	Benzene and substituted derivatives	Benzene and substituted derivatives	C14H15N5O	3	0.5407	112089-01-7	9687.64	10093.6	10307.7	11764.3	7639.02	365.11	32.87	398.16	660.2	340.87	1.0594	1.0780711812435464e-4	2.436996727207257e-4	27.5384	4.78337	up
MW0120160	4-{2-[4-(Dimethylamino)phenyl]diazen-1-yl}benzene-1-sulfonic acid	Benzene and substituted derivatives	Benzene and substituted derivatives	C14H15N3O3S	3	0.538	502-02-3	11685.8	14449.3	13845.6	21763.5	10950.2	282.54	1341.31	1357.85	936.11	973.26	1.09225	0.00200007	0.00315541	14.8627	3.89362	up
MEDL02244	Podofilox	Lignans and Coumarins	Lignans	C22H22O8	3	0.5333	477-47-4	2.73835e+07	2.99894e+07	2.84469e+07	2.32392e+07	2.79378e+07	7077.43	1919.79	9151.69	4479.12	6190.1	1.14096	1.6996793583644604e-5	5.065591790760628e-5	4753.84	12.2149	up
MEDL02459	4-Pyridoxic acid	Others	Vitamin	C8H9NO4	3	0.5124	82-82-6	28803.2	32564.1	31038.2	30436.8	28793.6	3173.7	1502.59	2258.5	3180.4	4251.67	1.12109	9.175294022850612e-9	1.7175325665246203e-7	10.5546	3.39979	up
MW0144196	(1S,3R,6S,7S,8R,11S,12S,16R)-7,12,16-Trimethyl-15-[(1S)-1-[(2S)-5-methyl-6-oxo-2,3-dihydropyran-2-yl]ethyl]-6-[(2R,3R,4S,5S,6R)-3,4,5-trihydroxy-6-(hydroxymethyl)oxan-2-yl]oxypentacyclo[9.7.0.01,3.03,8.012,16]octadecane-7-carboxylic acid	Organic acids	Organic acids	C36H54O10	3	0.5116	124962-06-7	68182.8	68915.1	50691.1	51979.1	64981.7	17683.9	16964.8	16483.8	14232.3	12266.2	1.124	1.9730685921112243e-4	4.12438177472685e-4	3.92562	1.97292	up
MW0117708	2-(Hydroxymethyl)-6-methylpyridin-3-ol	Alkaloids	Pyridine alkaloids	C7H9NO2	3	0.5069	42097-42-7	7806.49	7886.25	9028.95	9114.49	9407.19	1566.57	1247.72	1056.16	1890.28	1788.52	1.12602	2.0138262017772334e-6	9.371604614974498e-6	5.72817	2.51807	up
MW0133000	3'-Benzyloxy-5,6,7,4'-tetramethoxyflavone	Flavonoids	Flavones	C26H24O7	3	0.5003	21764-08-9	2314.26	4709.57	2020.51	2547.66	1659.09	347390	300126	350199	381441	410022	1.13921	4.207062416687915e-5	1.0884357156330194e-4	0.00740625	-7.07704	down
MW0151131	His-Tyr-Ile-Asp	Amino acids and derivatives	Amino acids and derivatives	C25H34N6O8	2	0.9296	-	1869.05	2138.48	1700.29	2358.11	1270.71	44806.1	45548.2	23679.3	34442.4	37145.1	1.13251	8.887590338883364e-4	0.00153279	0.0502995	-4.31331	down
MW0154290	Nap-Nap-OH	Amino acids and derivatives	Amino acids and derivatives	C31H24N2O6	2	0.9284	-	178150	173345	136380	29542.4	103288	6030.2	6902.38	4677.13	7989.41	7286.93	1.0817	0.0125184	0.0164218	18.8744	4.23836	up
MW0144105	9,10-DiHOME-d4	FA	Others	C18H30D4O4	2	0.915	-	675888	573651	488884	548907	834577	129016	70577.1	89520.6	66648.8	132582	1.10888	6.726681219486433e-4	0.00119474	6.39284	2.67646	up
MW0145251	Arg-Ala-Leu-Lys	Amino acids and derivatives	Amino acids and derivatives	C21H42N8O5	2	0.9078	-	103591	96840.5	113844	69959.6	65278.9	3721.7	3588.96	234.71	3096.9	3294.96	1.06055	7.650489719671533e-4	0.00134448	32.2528	5.01135	up
MW0151420	Ile-Glu-Leu-Lys	Amino acids and derivatives	Amino acids and derivatives	C23H43N5O7	2	0.9013	-	7373.26	9745.05	10280.8	6727.32	7174.62	80068.6	80832.9	82173.6	75513.9	78479.9	1.13865	4.124914277590023e-10	1.857326266612156e-8	0.104015	-3.26514	down
MW0158703	TyrMe-HoPhe-OH	Amino acids and derivatives	Amino acids and derivatives	C26H26N2O7	2	0.8978	-	104959	140611	129359	112761	109439	27822.5	28670.5	29750.7	25347.4	33958.5	1.13396	1.1340225871352557e-4	2.5496378274862837e-4	4.10258	2.03653	up
MW0155408	Phe-Val-His-Arg	Amino acids and derivatives	Amino acids and derivatives	C26H39N9O5	2	0.896	-	18020.4	16009.1	8702.98	10182	13087.8	261972	244139	234168	139619	232876	1.12816	5.782446430563457e-4	0.00104147	0.0593134	-4.0755	down
MW0145888	Asn-Ser-Leu-Arg	Amino acids and derivatives	Amino acids and derivatives	C19H36N8O7	2	0.8932	-	21556.7	23522.4	21273.9	22037.4	25452.8	70.97	544.66	447.76	789.28	120.61	1.09716	5.2908900382968004e-6	1.9330313166233485e-5	57.6924	5.85031	up
MW0146251	Asp-Ser-Asn-Lys	Amino acids and derivatives	Amino acids and derivatives	C17H30N6O9	2	0.8908	-	68232.4	60589.4	62492.4	51196.1	58074.2	309053	176418	285186	176334	305530	1.10282	0.00324012	0.00485873	0.239984	-2.05899	down
MW0147320	Celloheptaose	Others	Saccharides	C42H72O36	2	0.8874	-	7602.93	8746.94	1711.95	4936.42	6046.93	240074	721065	687857	655038	230272	1.11238	0.0108431	0.0144516	0.0114608	-6.44715	down
MW0158668	Tyr-Val-His-Arg	Amino acids and derivatives	Amino acids and derivatives	C26H39N9O6	2	0.8784	-	16853.4	2999.18	3751.22	1614.77	6732.61	49339.7	37310.5	48948.2	44365.6	43945.2	1.02576	6.3237563533972405e-6	2.2415698052680432e-5	0.142697	-2.80897	down
MW0000410	Psychotrin	Alkaloids	Alkaloids	C28H36N2O4	2	0.874	-	8266.63	2143.01	5842.3	2537.45	1976.85	132890	131299	133006	120410	116939	1.1168	3.8642039558032355e-7	2.6830510535241317e-6	0.0327262	-4.93341	down
MW0149639	Gln-Asn-Phe-Glu	Amino acids and derivatives	Amino acids and derivatives	C23H32N6O9	2	0.8739	-	31224.7	34131.4	38335.4	28456.4	30786.3	293.74	1832.84	526.85	212.39	425.71	1.11165	3.1744086610532134e-5	8.698297416635944e-5	49.501	5.62939	up
MW0123675	Dihydrogambogic acid	Organic acids	Organic acids	C38H46O8	2	0.871	-	200413	99722.9	128169	118638	104017	15760.3	25511.2	23570.7	24093.9	16029.2	1.10984	0.00371787	0.0055254	6.20166	2.63266	up
MW0149599	GlcNAc1-3Gal1-4GlcSp	Others	Saccharides	C22H38N4O16	2	0.8647	-	10062.6	11521.9	8604.89	6315.04	12482.8	141374	104468	132306	103051	115776	1.13241	1.0732731735189415e-4	2.4294471563621694e-4	0.082059	-3.6072	down
MW0152383	Leu-Ile-Ser-Glu	Amino acids and derivatives	Amino acids and derivatives	C20H36N4O8	2	0.8632	-	49500.1	30787.7	36607.9	30460	28942.2	116711	113056	107994	109736	116162	1.11451	3.104296257180382e-6	1.280012750419781e-5	0.312774	-1.67681	down
MW0149403	Galb1-4GlcNAcb1-3Galb1-4Glcb-Sp	Others	Saccharides	C28H48N4O21	2	0.8624	-	67788.8	41524.1	43060.8	70951.1	42935.2	1605.62	3436.91	4308.43	3942.56	4544.88	1.11548	0.00160929	0.00262079	14.9262	3.89978	up
MW0155350	Phe-Thr-Glu-Lys	Amino acids and derivatives	Amino acids and derivatives	C24H37N5O8	2	0.8612	-	414109	348939	380609	417370	362009	1830.49	754.2	6479.11	187.12	4838.01	1.08771	8.641343762793189e-6	2.873548644473743e-5	136.493	7.09268	up
MW0153003	Lys-Ile-Asn-Glu	Amino acids and derivatives	Amino acids and derivatives	C21H38N6O8	2	0.8588	-	41073.5	81486.3	41490.5	75151.6	75277.3	3793.55	3051.68	2261.99	616.99	1496.68	1.10034	0.00237062	0.00365014	28.0262	4.80871	up
MW0159180	Val-Thr-Ile-Asp	Amino acids and derivatives	Amino acids and derivatives	C19H34N4O8	2	0.8576	-	13816.9	20626.1	19168.6	15633.2	13128.6	7700.58	7362.75	7696.66	8670.99	6812.67	1.07731	0.0032664	0.00489372	2.15391	1.10696	up
MW0152326	Leu-Glu-Phe-Glu	Amino acids and derivatives	Amino acids and derivatives	C25H36N4O9	2	0.8573	-	3533.22	1610.49	5040.57	2898.23	7258.52	98147.6	69515.5	78769.8	65625.7	87493.4	1.1136	1.6613390730867722e-4	3.524075046786569e-4	0.0509096	-4.29592	down
MW0151121	His-Tyr-Arg-Lys	Amino acids and derivatives	Amino acids and derivatives	C27H42N10O6	2	0.8565	-	161466	115201	118757	185878	157003	2874.6	2513.23	3223.98	3080.42	2945.48	1.14231	4.2469328327877654e-4	7.994791072795951e-4	50.4386	5.65646	up
MW0146130	Asp-His-Phe-Asp	Amino acids and derivatives	Amino acids and derivatives	C23H28N6O9	2	0.8547	-	45483.1	44130.6	43322.4	36482.6	39714.9	792.23	97.96	362.91	343.77	660.69	1.11886	1.3525569193063816e-5	4.196200796209371e-5	92.637	6.53352	up
MW0152551	Leu-Tyr-Thr-Lys	Amino acids and derivatives	Amino acids and derivatives	C25H41N5O7	2	0.8489	-	35609.5	29231.5	34212.1	31214.1	35873.2	324.86	853.1	677.98	1528.43	856.06	1.1254	1.0891423035707172e-5	3.4894443802861826e-5	39.1801	5.29205	up
MW0155229	Phe-Ile-His-Arg	Amino acids and derivatives	Amino acids and derivatives	C27H41N9O5	2	0.8426	-	19688.8	25307.2	41988.4	15751.6	23942.9	1149.59	1417.39	726.81	609.03	841.4	1.12522	0.00554585	0.00790367	26.7018	4.73886	up
MW0150931	His-Glu-Tyr-Lys	Amino acids and derivatives	Amino acids and derivatives	C26H37N7O8	2	0.8389	-	3995.84	14045.3	14835.3	4334.17	4609.86	952778	882020	882809	911735	875085	1.12837	2.116669413539961e-7	1.6401726711430582e-6	0.00928431	-6.75099	down
MW0145472	Arg-Phe-Tyr-Arg	Amino acids and derivatives	Amino acids and derivatives	C30H44N10O6	2	0.836	-	35257.3	35382.8	30757.8	39499.3	30725	643.55	663.99	472.81	598.57	176.91	1.13006	3.216170980079624e-5	8.773178824923406e-5	67.1493	6.0693	up
MW0150860	His-Asn-Phe-Lys	Amino acids and derivatives	Amino acids and derivatives	C25H36N8O6	2	0.8331	-	194373	170241	177324	208104	151756	35585.3	24023.5	32375.8	30980.9	28624.4	1.13511	6.68599440369003e-5	1.61264763158013e-4	5.94894	2.57263	up
MW0152942	Lys-Gln-Phe-Glu	Amino acids and derivatives	Amino acids and derivatives	C25H38N6O8	2	0.8315	-	125776	119737	117411	126220	99662.7	509.53	540.18	324.82	2091.09	253.37	1.12459	1.604651452416885e-5	4.816845621128884e-5	158.325	7.30674	up
MW0054718	4-(1,3-Butadienyl)-3,5,5-trimethylcyclohex-2-en-1-one	Others	Aldehyde compounds	C13H18O	2	0.8285	-	125305	128061	125540	117237	113883	1972.36	7497.52	6981.96	8346.73	5160.82	1.11418	8.807224531505017e-8	8.786129382926562e-7	20.3618	4.34779	up
MW0149739	Gln-Leu-Glu-Lys	Amino acids and derivatives	Amino acids and derivatives	C22H40N6O8	2	0.821	-	238824	168310	170381	159056	222288	1053.66	1569.18	3287.41	1349.93	2113.71	1.1362	2.9843649187955793e-4	5.849355240839336e-4	102.29	6.67653	up
MW0146164	Asp-Leu-Ala-Glu	Amino acids and derivatives	Amino acids and derivatives	C18H30N4O9	2	0.8192	-	48032.4	38518.3	38389	20995.7	34907.2	391898	410238	404291	375227	352211	1.13017	3.180649959406284e-7	2.3335232197827646e-6	0.0935136	-3.41868	down
MW0155172	Phe-Glu-Arg-Asp	Amino acids and derivatives	Amino acids and derivatives	C24H35N7O9	2	0.8157	-	12284.5	11213.9	13809.6	16156.1	5844.46	37908.6	48234.1	49901.9	44513.2	51562	1.07533	6.337328198001363e-6	2.2416112054926265e-5	0.255508	-1.96856	down
MW0151043	His-Phe-Glu-Asp	Amino acids and derivatives	Amino acids and derivatives	C24H30N6O9	2	0.8135	-	8774.18	7205.23	7327.51	1615.91	7640.64	828904	843243	688341	602512	619124	1.12561	1.531641033776041e-4	3.2967880649494626e-4	0.00909054	-6.78142	down
MW0139604	Rotenonic acid	Organic acids	Organic acids	C23H24O6	2	0.7932	-	50488.2	35010.7	28934.6	50474.6	77207.9	6836.14	3910.19	12627.2	7563.84	4923.81	1.06877	0.00705836	0.00984859	6.75148	2.7552	up
MW0158610	Tyr-Ser-Phe-Val-Phe	Amino acids and derivatives	Amino acids and derivatives	C35H43N5O8	2	0.7928	-	48210.1	46322.5	48637.1	49339.6	22486.4	1413.66	40.6	156.03	704.13	598.07	1.07079	0.00116965	0.00195843	73.8185	6.20591	up
MW0052317	D-Gal alpha 1->6D-Gal alpha 1->6D-Glucose	Others	Saccharides	C18H32O16	2	0.7891	-	9252.51	6193.64	6133.66	320.13	3991.35	162855	186129	153126	179831	176641	1.04937	3.968239707686637e-6	1.541151372299692e-5	0.0301559	-5.05142	down
MW0157722	Thr-Lys-Asn-Glu	Amino acids and derivatives	Amino acids and derivatives	C19H34N6O9	2	0.7889	-	442410	431458	470705	395013	432906	400.42	5327.7	10053.4	212.23	5509.99	1.06123	2.5150475370198634e-6	1.0911638533008053e-5	101.029	6.65862	up
MW0151084	His-Ser-Lys-Lys	Amino acids and derivatives	Amino acids and derivatives	C21H38N8O6	2	0.7868	-	4586.87	14339	12357.5	8179.26	13233.8	105272	98123.6	101209	53068	87584	1.09082	9.063986374738932e-4	0.00155356	0.118351	-3.07886	down
MW0153025	Lys-Leu-Arg-Asp	Amino acids and derivatives	Amino acids and derivatives	C22H42N8O7	2	0.7866	-	469636	407548	399602	474886	416819	45547.7	14982.2	13252	13655.5	6150.26	1.10563	1.0503529028342101e-6	5.590696281539278e-6	23.1707	4.53423	up
MW0153781	Met-HoPhe-OH	Heterocyclic compounds	Heterocyclic compounds	C20H22N2O6S	2	0.7859	-	1.10026e+06	1.1201e+06	1.06198e+06	1.05166e+06	1.02687e+06	3.30575e+06	3.12933e+06	3.10474e+06	3.03177e+06	3.18572e+06	1.14371	1.1549437525425494e-7	1.0672302843838703e-6	0.340215	-1.55548	down
MW0157688	Thr-Ile-Lys-Glu	Amino acids and derivatives	Amino acids and derivatives	C21H39N5O8	2	0.7799	-	123715	163847	146714	146989	123687	7493.93	1212.57	3248.79	1662.39	4793.9	1.11192	4.45795891515633e-5	1.1426091619462224e-4	38.2885	5.25884	up
MW0151309	Ile-Ala-Gln-Asp	Amino acids and derivatives	Amino acids and derivatives	C18H31N5O8	2	0.7659	-	43404.8	54767.1	53441.2	52645.3	53629.6	298385	297579	284770	272408	282179	1.14223	4.269864125741795e-8	5.308651965287934e-7	0.179673	-2.47656	down
MW0152293	Leu-Gln-Ile-Arg	Amino acids and derivatives	Amino acids and derivatives	C23H44N8O6	2	0.7652	-	30385.9	42311.5	42146.6	42185.7	36408.1	1201.64	954	1040.43	960.25	811.92	1.14285	8.916826517387641e-5	2.069001807516408e-4	38.9349	5.28299	up
MW0146157	Asp-Ile-Ser-Glu	Amino acids and derivatives	Amino acids and derivatives	C18H30N4O10	2	0.7642	-	23667.7	15985.7	16283.5	1975.57	27540.6	296713	272539	282289	269967	278526	1.04944	1.5413596452604543e-10	8.968698709945769e-9	0.0610363	-4.03419	down
MW0152242	Leu-Asn-Arg-Glu	Amino acids and derivatives	Amino acids and derivatives	C21H38N8O8	2	0.7624	-	68832.5	40113.3	44473.5	76527.1	48704.9	10582.9	5187.94	5441.58	5884.73	3147.12	1.10055	0.0019331	0.00305844	9.21337	3.20373	up
MW0158606	Tyr-Ser-His-Glu	Amino acids and derivatives	Amino acids and derivatives	C23H30N6O9	2	0.7603	-	15335.6	18183.8	14871.6	14850.1	14532.7	213.2	357.84	433.44	354.62	131.2	1.1319	1.996424843857008e-5	5.835164543624168e-5	52.1867	5.70561	up
MW0152881	Lys-Asn-Gln-Glu	Amino acids and derivatives	Amino acids and derivatives	C20H35N7O9	2	0.7585	-	301234	326301	300640	253982	300271	141806	115726	127982	113079	100071	1.11829	6.515047375444221e-6	2.2947291601458928e-5	2.47623	1.30814	up
MW0145670	Asn-Arg-Gln-Lys	Amino acids and derivatives	Amino acids and derivatives	C21H40N10O7	2	0.7569	-	493638	529244	491303	457589	424618	745.39	1077.16	2790.93	808.94	13833.2	1.10293	8.45331212378056e-6	2.8266050427367475e-5	124.452	6.95944	up
MW0146126	Asp-His-Leu-Asp	Amino acids and derivatives	Amino acids and derivatives	C20H30N6O9	2	0.7551	-	13701.5	24936.8	16354.6	20300.5	17127.6	117890	147919	96874.2	147958	155666	1.12441	3.970359387853179e-4	7.516612204731131e-4	0.138706	-2.84989	down
MW0144594	Ala-His-Leu-Asp	Amino acids and derivatives	Amino acids and derivatives	C19H30N6O7	2	0.7535	-	783.59	1005.77	3062.7	267.01	455.06	215626	203663	192135	190803	197632	1.12081	1.2598861198614051e-6	6.498359986653564e-6	0.00557491	-7.48684	down
MW0158392	Tyr-Asn-Gln-Asp	Amino acids and derivatives	Amino acids and derivatives	C22H30N6O10	2	0.7524	-	229209	300585	220185	206351	267541	3543.76	194.99	408.96	2356.04	142.27	1.09376	1.4409883881812618e-4	3.129969562855257e-4	184.151	7.52474	up
MW0157845	Thr-Tyr-Leu-Glu	Amino acids and derivatives	Amino acids and derivatives	C24H36N4O9	2	0.7521	-	24189.7	36819.1	59214.2	47782.8	46488.5	159824	153722	150124	138380	138867	1.08377	1.2440761904859075e-6	6.4367420290357825e-6	0.289498	-1.78837	down
MW0145924	Asn-Tyr-Arg-Asp	Amino acids and derivatives	Amino acids and derivatives	C23H34N8O9	2	0.7519	-	52838.5	28997.3	32143.8	30707.6	53884.8	127293	124801	112861	109735	121164	1.08205	9.390283199891345e-6	3.073519019846558e-5	0.333256	-1.5853	down
MW0155169	Phe-Gln-Thr-Lys	Amino acids and derivatives	Amino acids and derivatives	C24H38N6O7	2	0.7498	-	1147.17	235.5	11456.3	466.07	62.47	59603	77682.5	76333.6	70761.9	75413.2	1.01638	5.174246049402207e-7	3.2041186754457956e-6	0.0371532	-4.75037	down
MW0155341	Phe-Ser-Tyr-Asp	Amino acids and derivatives	Amino acids and derivatives	C25H30N4O9	2	0.7497	-	1634.82	1009.99	1587.27	10968	1020.54	322346	285749	297319	340989	310462	1.11228	2.87972071473818e-6	1.214586002722483e-5	0.0104187	-6.58467	down
MW0144774	Ala-Tyr-Glu-Asp	Amino acids and derivatives	Amino acids and derivatives	C21H28N4O10	2	0.7493	-	16864.6	7293.38	12776.4	17275	19579.7	43839.1	45269.1	42899.2	44658.9	33789.9	1.03534	1.8051291152594415e-5	5.328144072375131e-5	0.350615	-1.51204	down
MW0158865	Val-Ala-Asn-Lys	Amino acids and derivatives	Amino acids and derivatives	C18H34N6O6	2	0.7487	-	865722	817837	826790	707053	631028	391793	347108	358979	338852	332197	1.11435	4.3909528421204303e-4	8.228714774997342e-4	2.17557	1.12139	up
MW0154413	Neu5Gc2-6Gal1-4GlcNAcSp	Others	Saccharides	C27H45N5O20	2	0.7477	-	14860.9	29245.3	14791.4	18205.2	18050.9	5285.74	4679.04	4696.43	5507.1	4059.27	1.10193	0.0057375	0.00815877	3.92749	1.97361	up
MW0156970	Ser-Val-Asn-Glu	Amino acids and derivatives	Amino acids and derivatives	C17H29N5O9	2	0.7465	-	223648	231468	265660	249203	221924	23457.3	28393.9	26180.7	2170.67	9751.71	1.03546	1.6561014261097307e-7	1.3524828313229466e-6	13.2501	3.72793	up
MW0158621	Tyr-Thr-Gln-Arg	Amino acids and derivatives	Amino acids and derivatives	C24H38N8O8	2	0.7456	-	10888.6	28412.5	31910.1	34930.2	25642.9	8860.75	7167.97	6670.99	7248.37	4592.4	1.01798	0.00886132	0.0120514	3.81536	1.93182	up
MW0150880	His-Asp-Tyr-Lys	Amino acids and derivatives	Amino acids and derivatives	C25H35N7O8	2	0.7442	-	96767.3	85453.2	82909.6	78877.4	80974.1	11966	10309.8	13549.3	9487.16	14789.4	1.13624	5.2458976898500175e-6	1.9227716119152222e-5	7.07105	2.82192	up
MW0158447	Tyr-Gln-Val-Arg	Amino acids and derivatives	Amino acids and derivatives	C25H40N8O7	2	0.7405	-	7007	4993.48	9731.75	8232.26	7142.35	78505.5	80299.1	71184.3	80613.8	73246.4	1.13534	2.3691419724652012e-7	1.8074772756743952e-6	0.0966704	-3.37078	down
MW0150185	Glu-Tyr-Asn-Lys	Amino acids and derivatives	Amino acids and derivatives	C24H36N6O9	2	0.7371	-	81795.9	79263.6	82191.4	76670.3	67104.7	1132.07	420.55	431.86	159.26	401.33	1.12969	9.324657047929649e-6	3.064078627583983e-5	152.069	7.24858	up
MW0151584	Ile-Ser-Thr-Glu	Amino acids and derivatives	Amino acids and derivatives	C18H32N4O9	2	0.737	-	365916	337254	291503	465029	439397	1723.17	9143.66	10214.7	714.8	201.14	1.06207	2.931647507114064e-4	5.766381047050804e-4	86.3327	6.43183	up
MW0149953	Glu-Asp-Thr-Glu	Amino acids and derivatives	Amino acids and derivatives	C18H28N4O12	2	0.7359	-	6292.87	7021.15	29482.1	3312.17	3875.89	5.38474e+06	5.36652e+06	5.53396e+06	5.48295e+06	5.68819e+06	1.13025	6.310047772473824e-8	7.190784805165883e-7	0.00182049	-9.10145	down
MW0158615	Tyr-Thr-Ala-Glu	Amino acids and derivatives	Amino acids and derivatives	C21H30N4O9	2	0.7357	-	1152.5	1644.92	1841.58	2039.62	1597.49	140101	148064	134813	102189	143710	1.14228	8.605319978115566e-5	2.0107241351389245e-4	0.0123731	-6.33664	down
MW0151503	Ile-Lys-Ala-Arg	Amino acids and derivatives	Amino acids and derivatives	C21H42N8O5	2	0.7323	-	243.15	2197.96	731.67	2633.39	3131.33	101190	64332.4	93725.5	63497.6	77407.3	1.08537	4.859627933605965e-4	9.015746255442692e-4	0.0223352	-5.48454	down
MW0145360	Arg-Gly-Glu-Val-Leu	Amino acids and derivatives	Amino acids and derivatives	C24H44N8O8	2	0.7306	-	75014.2	70064.1	70651.9	64421.9	62417.4	25221	21306.5	25029	22488.3	24405.2	1.13689	9.550832219682133e-6	3.1077512652325065e-5	2.8921	1.53212	up
MW0159076	Val-Leu-Ser-Pro-Ala	Amino acids and derivatives	Amino acids and derivatives	C22H39N5O7	2	0.7277	-	82937.8	87627.3	88680.4	79094.3	78126.8	2031.11	1083.83	960.99	140.25	196.82	1.09907	1.7149427915236751e-6	8.25749910600706e-6	94.3727	6.5603	up
MW0149611	Gln-Ala-Glu-Asp	Amino acids and derivatives	Amino acids and derivatives	C17H27N5O10	2	0.7237	-	3376.04	7953.96	1917.78	1896.17	5389.25	784987	798841	827154	861297	898344	1.13338	2.180084197083322e-6	9.950740472166616e-6	0.00492329	-7.66616	down
MW0158708	TyrMe-Nap-OH	Amino acids and derivatives	Amino acids and derivatives	C29H26N2O7	2	0.7237	-	5290.82	11143.8	6152.96	3722.48	7805.31	42399.4	34286.9	32164.6	40616.9	40228.2	1.09525	4.325159031228747e-6	1.6339489673530823e-5	0.179842	-2.4752	down
MW0156791	Ser-Ile-Asn-Lys	Amino acids and derivatives	Amino acids and derivatives	C19H36N6O7	2	0.7226	-	733.39	1015.53	325.75	1394.25	1715.66	53947.2	56216.7	53072.3	61440.1	49817.2	1.12326	7.636658604023482e-6	2.6286514946907274e-5	0.0188878	-5.7264	down
MW0157854	Thr-Val-Ala-Lys	Amino acids and derivatives	Amino acids and derivatives	C18H35N5O6	2	0.7217	-	391167	310699	264804	374073	358959	194.95	15477.5	590.81	178.86	16565.2	1.01425	9.928877462249359e-5	2.265960253713347e-4	51.4948	5.68635	up
MW0151082	His-Ser-Leu-Lys	Amino acids and derivatives	Amino acids and derivatives	C21H37N7O6	2	0.7203	-	243896	254979	259646	233774	210685	2922.77	155.57	270.9	3519.7	238.59	1.09126	9.388260601225684e-6	3.073519019846558e-5	169.254	7.40305	up
MW0139898	Typhaneoside	Flavonoids	Flavones	C34H42O20	2	0.7183	-	187.42	810.56	910.44	522.29	393.24	25146.8	5949.8	7803.33	7084.2	7883.53	1.07393	0.0473901	0.0570462	0.0524239	-4.25363	down
MW0102995	2-[(1R,2R)-3-oxo-2-[(Z)-5-[3,4,5-trihydroxy-6-(hydroxymethyl)oxan-2-yl]oxypent-2-enyl]cyclopentyl]acetic acid	Lipids	Free fatty acids	C18H28O9	2	0.7178	-	44943.8	48679.9	151655	39567.8	57984.8	5054.19	5418.29	5981.24	5206.99	4835.18	1.10219	0.0393757	0.0477786	12.9391	3.69366	up
MW0149402	Galb1-3[Neu5Aca2,6]GalNAca-Thr	Others	Saccharides	C32H53N3O22	2	0.717	-	916	309.75	6767.36	896.68	103.53	555358	548950	514782	346876	323929	1.09449	8.374059121533998e-4	0.00145325	0.00392739	-7.99221	down
MW0156986	Ser-Val-Thr-Lys	Amino acids and derivatives	Amino acids and derivatives	C18H35N5O7	2	0.7136	-	513399	524519	509885	490895	482485	634.42	11309.5	112.68	14041.4	12376.9	1.0122	1.3077463993956115e-8	2.157134159795137e-7	65.528	6.03404	up
MW0151691	Ile-Tyr	Amino acids and derivatives	Amino acids and derivatives	C15H22N2O4	2	0.7109	-	5228.96	2079.84	2634.32	3138.78	5032.36	586325	559357	561126	537326	544827	1.14011	2.786344745888402e-7	2.072343904754499e-6	0.00649499	-7.26646	down
MW0145788	Asn-Ile-Glu-Arg	Amino acids and derivatives	Amino acids and derivatives	C21H38N8O8	2	0.7101	-	173603	192627	180855	175070	175706	8274.48	9867.08	12338.5	11860.4	11259.9	1.14236	4.4168820827893075e-7	2.908508122500785e-6	16.751	4.06618	up
MW0153282	Lys-TyrMe-OH	Amino acids and derivatives	Amino acids and derivatives	C21H25N3O7	2	0.7074	-	8584.73	7801.69	6668.17	5636.28	7893.56	1070.65	1483.41	1321.13	391	2420.78	1.03512	3.273121147428442e-5	8.910163123555204e-5	5.471	2.45181	up
MW0151588	Ile-Ser-Val-Asp	Amino acids and derivatives	Amino acids and derivatives	C18H32N4O8	2	0.7052	-	234473	389305	204074	269823	415056	1548.54	1460.48	137.12	9679.86	1682.47	1.07588	0.00205525	0.00322719	104.265	6.70412	up
MW0063516	S-Furanopetasitin	Others	Lactones	C24H32O5S	3	0.9974	-	14445.6	13055.9	13058.8	10980.1	37547.6	1.45116e+06	757188	1.29724e+06	763964	1.29803e+06	1.12858	0.00170987	0.00274437	0.0160012	-5.96568	down
MW0193304	Chrysoeriol-7-O-(6''-sinapoyl)glucoside	Flavonoids	Flavones	C33H32O15	3	0.9955	-	45.11	784.31	913.08	700.58	659.13	14505	16443.7	19038.5	19405.4	20896.9	1.05081	8.832135573459625e-5	2.05507512086365e-4	0.0343585	-4.86319	down
MW0149677	Gln-Glu-Asp-Glu-Arg	Amino acids and derivatives	Amino acids and derivatives	C25H41N9O13	3	0.986	-	113718	129079	124088	111915	113270	15722.8	1020.97	247.2	485.86	448.21	1.0523	8.609611847054625e-9	1.648691188183104e-7	33.0303	5.04572	up
MW0161353	melleolide F	Benzene and substituted derivatives	Benzene and substituted derivatives	C23H30O6	3	0.9854	-	38287.6	30902.5	14928.6	34605.5	26601.7	93263.1	83086.7	100916	84692	71360.9	1.04966	2.473401428269669e-5	7.055970512837789e-5	0.335379	-1.57614	down
MW0115744	11-Nor-9-carboxy-thc	Organic acids	Organic acids	C21H28O4	3	0.9852	-	347967	281877	325840	305153	314240	1472.33	883.46	1151.46	711.34	909.3	1.14332	8.789168366052564e-6	2.9110843932094574e-5	307.159	8.26284	up
MW0006018	Amarogentin	Terpenoids	Monoterpenoids	C29H30O13	3	0.9849	-	2679.85	917.04	1654.52	1115.84	174.7	46202.4	44511.7	52178.1	58590.1	54022.5	1.08735	3.0371646303417883e-5	8.377344824750694e-5	0.025604	-5.28749	down
ZINC35903894	(3S)-5-[(1R,2S,3R,4aR,8aR)-5-[[(E)-3-(3,4-dihydroxyphenyl)prop-2-enoyl]oxymethyl]-3-hydroxy-1,2,4a-trimethyl-2,3,4,7,8,8a-hexahydronaphthalen-1-yl]-3-methylpentanoic acid	Organic acids	Organic acids	C29H40O7	3	0.9711	-	1588.77	1601.72	1159.84	1645.83	351.15	84461.9	73731.9	71015.9	76609.9	67373.3	1.12303	1.2817506998078875e-5	4.006372731482065e-5	0.0170081	-5.87763	down
MEDL01915	2-Propylglutaric acid	Organic acids	Organic acids	C8H14O4	3	0.9694	-	335292	325488	332000	341637	316800	166250	152002	157488	149790	157192	1.14164	5.187591769184641e-9	1.1182462159882173e-7	2.10958	1.07696	up
MW0149707	Gln-His-Ser-Ser-Leu	Amino acids and derivatives	Amino acids and derivatives	C23H38N8O9	3	0.9651	-	1767.84	65.48	2915.01	698.06	881.05	50813	32731.2	36207.5	35556.2	41283.9	1.03797	2.259696477157071e-4	4.596647534729768e-4	0.0321857	-4.95744	down
MWS-04-272g_P	alpha-D-glucopyranosyl-(1->4)-alpha-D-glucopyranosyl-(1->4)-alpha-D-glucopyranosyl-(1->4)-alpha-D-glucopyranosyl-(1->4)-D-glucopyranose	Others	Saccharides	C30H52O26	3	0.9618	-	12459.2	7613.48	20393.5	12418.9	25231.5	821782	832920	993997	735795	747520	1.1329	5.814875498037273e-5	1.4330743461139195e-4	0.0189052	-5.72507	down
MW0161472	Neocarrabiose	Alcohol and amines	Alcohols	C12H20O10	3	0.9612	-	2.72352e+06	4.4585e+06	3.16009e+06	3.03784e+06	2.85171e+06	3637.11	1667.59	19112.7	142423	5576.8	1.06973	4.7299811059635415e-4	8.79480861890096e-4	94.1419	6.55676	up
MW0012793	1-Eicosanoyl-glycero-3-phosphate	GP	PA	C23H47O7P	3	0.952	-	4692.58	1034.76	3293.52	1626.16	2536.18	201536	174382	173699	161982	169750	1.12873	1.1364583821244753e-5	3.620152322407985e-5	0.014958	-6.06294	down
MW0157720	Thr-Lys-Ala-Val-Cys	Amino acids and derivatives	Amino acids and derivatives	C21H40N6O7S	3	0.9506	-	2999.82	456.3	533.76	1200.74	1201.93	18941.2	7864.97	20683.3	21553.4	21005	1.06802	0.00247378	0.00380195	0.0709905	-3.81623	down
MW0156932	Ser-Thr-Pro-Glu-Glu	Amino acids and derivatives	Amino acids and derivatives	C22H35N5O12	3	0.9484	-	6574.7	1776.41	29550.5	5084.89	5201.93	276585	278216	242880	185594	171316	1.07673	4.040714009733154e-4	7.641123201152593e-4	0.0417363	-4.58255	down
MW0111417	(2S)-2-Butanol O-[b-D-Apiofuranosyl-(1->6)-b-D-glucopyranoside]	Others	Saccharides	C15H28O10	3	0.9278	-	1755.3	2276.3	1916.95	1011.32	981.34	223444	166837	221401	160542	211841	1.13869	1.4032446826567292e-4	3.066657910028875e-4	0.00806981	-6.95325	down
MW0061540	PGP(a-13:0/a-15:0)	GP	PG-P	C34H68O13P2	3	0.9234	-	20808.5	15384.2	29968.7	26370.4	23761.1	1997.29	402.97	1024.24	1581.31	1296.26	1.10281	8.202608968788883e-4	0.00142647	18.4531	4.20579	up
MW0149722	Gln-Ile-Phe	Amino acids and derivatives	Amino acids and derivatives	C20H30N4O5	3	0.9219	-	471.38	1009.28	3794.7	4705.85	9331.64	214107	218784	203129	218938	203408	1.08387	9.689017651188448e-9	1.7738355392175773e-7	0.0182478	-5.77613	down
MEDN1854	9,10-Dihydroxystearic acid	Lipids	Free fatty acids	C18H36O4	3	0.9087	-	2.73514e+07	2.2112e+07	1.94353e+07	2.12659e+07	3.27978e+07	7087.66	1242.98	2976.15	2105.63	1445.9	1.1399	5.426064233893824e-4	9.918211822210626e-4	8275.66	13.0147	up
MEDN1139	2-Hydroxyoctadecanoic acid	Lipids	Free fatty acids	C18H36O3	3	0.907	-	648004	984168	612771	1.75702e+06	862157	5957.17	9519.31	11952.4	5732.6	4097.28	1.1318	0.00966924	0.0130648	130.55	7.02846	up
MW0112182	2-Keto-3-Deoxy-D-Mannooctanoic Acid	Organic acids	Organic acids	C8H14O8	3	0.8959	-	568.13	526.47	500.89	270.2	569.13	1507.57	1388.95	1498.74	1866.68	1156.31	1.06405	2.7782957816894414e-4	5.484171531154751e-4	0.32822	-1.60726	down
MW0112626	3,4,5-trihydroxy-6-{[4-hydroxy-7-methoxy-2,2-dimethyl-6-(3-phenylpropanoyl)-3,4-dihydro-2H-1-benzopyran-5-yl]oxy}oxane-2-carboxylic acid	Organic acids	Organic acids	C27H32O11	3	0.8939	-	47958.5	55777.2	50573.8	49823.6	41187.2	1687.29	1415.69	718.23	1098.69	4140.08	1.11443	1.573238911398763e-5	4.75683489363038e-5	27.0774	4.75901	up
MEDN1231	1-O-vanillyl-β-D-glucose	Benzene and substituted derivatives	Benzene and substituted derivatives	C14H18O9	3	0.8934	-	9928.61	14005.1	10290.2	12346.8	23531.2	293074	289729	288152	292791	274587	1.1341	2.1580736735592373e-11	2.247094212593556e-9	0.0487383	-4.3588	down
MW0120520	4-hydroxy-3-[2-(1H-imidazol-5-yl)ethyl]-4,5,5-trimethyl-1,3-oxazolidin-2-one	Others	Ketone compounds	C11H17N3O3	3	0.8898	-	1.25674e+06	1.36937e+06	1.42155e+06	1.32312e+06	1.16744e+06	9054.93	8619.26	12181.2	3754.69	4019.65	1.13643	7.863428236701292e-6	2.684522836545974e-5	173.751	7.44088	up
MW0158870	Val-Ala-Gly-Val-Ala	Amino acids and derivatives	Amino acids and derivatives	C18H33N5O6	3	0.889	-	976807	1.15891e+06	977762	943889	883019	19115.7	16371.7	17111	11306.7	16328.5	1.14312	2.945123433650285e-5	8.218719665764446e-5	61.5751	5.94427	up
MW0151128	His-Tyr-Glu-Asp	Amino acids and derivatives	Amino acids and derivatives	C24H30N6O10	3	0.8715	-	17146.5	20084.2	23146	15325.7	13415.5	7494.26	5926.46	7690.96	7784.29	6841.15	1.08426	0.00289318	0.00438584	2.49371	1.31829	up
MW0112958	4-(beta-D-glucosyloxy)benzoic acid	Organic acids	Organic acids	C13H16O8	3	0.871	-	27655.8	28475.6	28053.9	29479.1	27477.5	521152	495750	510211	519005	510788	1.14549	3.704866921584702e-8	4.747929454892395e-7	0.0552002	-4.17918	down
MW0061134	PG(18:0/22:5(4Z,7Z,10Z,13Z,16Z))	GP	PG	C46H81O10P	3	0.8634	-	29464.4	20340.1	20060.5	29177.3	32515.4	231417	134313	150106	161676	302385	1.10906	0.00550459	0.00785831	0.134257	-2.89693	down
MW0137151	8-[1-(2,4-dihydroxyphenyl)-3-(3,4-dihydroxyphenyl)-2-hydroxypropyl]-2-(3-hydroxyphenyl)-3,4-dihydro-2H-1-benzopyran-3,5,7-triol	Benzene and substituted derivatives	Benzene and substituted derivatives	C30H28O10	3	0.8558	-	20090	22457.7	23997.4	18558.2	20046.7	118036	124184	128471	114334	118468	1.14173	1.7474590233105834e-7	1.4064090496789527e-6	0.174236	-2.52089	down
MW0117012	N-1-Naphthalenyl-1-pentyl-1H-indazole-3-carboxamide	Alcohol and amines	Amines	C23H23N3O	3	0.8485	-	95014.3	95331.8	100464	130164	90558.3	1383.07	1850.91	749.77	1344	532.24	1.1335	1.424546999103911e-4	3.102346798048517e-4	87.2923	6.44778	up
MW0113133	[5-(5-acetyloxy-3,4-dihydroxy-6-methyloxan-2-yl)oxy-2-[6-[4-[3,4-dihydroxy-5-(hydroxymethyl)oxolan-2-yl]oxy-2,6-dihydroxy-3-[3-(4-hydroxyphenyl)propanoyl]phenyl]-4,5-dihydroxy-2-methyloxan-3-yl]oxy-3-hydroxy-6-methyloxan-4-yl] (E)-3-(4-hydroxyphenyl)prop-2-enoate	Benzene and substituted derivatives	Benzene and substituted derivatives	C49H60O24	3	0.8485	-	60017.8	80452.5	78918.9	70530.4	63679	9346.25	7633.87	3314.57	11536.5	23234.7	1.04746	4.190027868976334e-6	1.6010519334207736e-5	6.42138	2.68288	up
ZINC95909994	(1S,5R,7S,13S,20S)-11-hydroxy-5,10,13,14,15-pentamethoxy-7,20-diphenyl-2,8,21-trioxapentacyclo[11.8.0.01,17.03,12.04,9]henicosa-3,9,11,14,17-pentaen-16-one	Others	Ketone compounds	C35H34O10	3	0.8382	-	1345.8	1726.92	763.86	1321.89	1938.59	35834.2	29623.7	35825.7	32240.4	27624.9	1.13294	3.9210566688842904e-5	1.0303596861768498e-4	0.0440404	-4.50503	down
MW0138922	Melitidin	Flavonoids	Flavones	C33H40O17	3	0.8171	-	86402.5	100607	66562.9	69463.9	89110.4	1319	3293.22	953.09	4413.4	7694.02	1.08924	1.7265057450476304e-4	3.645574868503615e-4	23.321	4.54356	up
MW0141348	13-(2-Methylcrotonoyl)oxylupinine	Alkaloids	Alkaloids	C20H30N2O3	3	0.8157	-	147909	163258	136156	70407.9	79614.3	2245.73	645.75	503.96	2137.04	2273.47	1.11471	0.00323261	0.00485183	76.5243	6.25785	up
MW0131322	CID 131835430	Alcohol and amines	Alcohols	C43H32O10	3	0.8113	-	66996.9	65780.8	62282.2	63513.7	59335	1377.55	2021.19	1095.55	463.06	1538	1.12807	6.339753133298469e-7	3.705974989500088e-6	48.944	5.61306	up
MW0134860	6-(2-{5,7-dihydroxy-3-[(2Z)-4-hydroxy-3-(4-methylpent-3-en-1-yl)but-2-en-1-yl]-6-(3-methylbut-2-en-1-yl)-4-oxo-3,4-dihydro-2H-1-benzopyran-2-yl}-5-hydroxyphenoxy)-3,4,5-trihydroxyoxane-2-carboxylic acid	Organic acids	Organic acids	C36H44O13	3	0.7956	-	601.78	442.7	691.05	772.1	246.29	28050.2	32646.1	31673.2	25152.6	19820	1.13119	3.165733258784176e-4	6.175774717956015e-4	0.0200515	-5.64014	down
MW0130990	3-(2,4-dihydroxyphenyl)-1-{3-[5-(2,4-dihydroxyphenyl)-6-(5-hydroxy-2,2-dimethyl-2H-chromene-6-carbonyl)-3-methylcyclohex-2-en-1-yl]-2,4-dihydroxyphenyl}propan-1-one	Others	Ketone compounds	C40H38O10	3	0.7952	-	67673	70338.1	66887.9	66980.3	65065.8	178846	165567	171906	165423	180201	1.14295	1.3967031531391417e-6	7.094230040029908e-6	0.390914	-1.35508	down
ZINC85970028	Thelephantin I	Benzene and substituted derivatives	Benzene and substituted derivatives	C26H18O7	3	0.7923	-	1008.51	627.39	722.33	2128.69	1801.31	60428	58129	62249.1	56158	66612.6	1.1292	3.0973219082931473e-6	1.280012750419781e-5	0.0207138	-5.59326	down
ZINC95914901	3-[(1S,4R,7S,10S,13S,16S)-24-hydroxy-10-[(4-methoxyphenyl)methyl]-4,9,13,15,29-pentamethyl-2,5,8,11,14,30-hexaoxo-22-oxa-3,6,9,12,15,29-hexazatetracyclo[14.12.2.218,21.123,27]tritriaconta-18,20,23,25,27(31),32-hexaen-7-yl]propanoic acid	Organic acids	Organic acids	C42H50N6O11	3	0.7921	-	869.8	3751.86	2864.06	497.92	3079.96	214893	163303	161524	152186	180220	1.11158	9.631069829940057e-5	2.21010500505236e-4	0.0126858	-6.30064	down
MW0150786	Hexahydrocurcumin	Phenolic acids	Phenolic acids	C21H26O6	3	0.7917	-	1.66615e+06	1.18257e+06	885386	2.29392e+06	2.47985e+06	47909.2	52940.3	60995.9	62668.8	45819.8	1.12868	0.00586484	0.00832762	31.4717	4.97598	up
MEDL01893	9-Oxo-nonanoic acid	Organic acids	Organic acids	C9H16O3	3	0.7868	-	6.69144e+06	3.04222e+06	2.98814e+06	2.82269e+06	2.72197e+06	927246	891502	873488	823994	809578	1.0807	0.0215392	0.027185	4.22267	2.07816	up
MW0129760	1-[3-(6-{2,4-dihydroxy-3-[(1E)-3-methylbut-1-en-1-yl]benzoyl}-5-(2,4-dihydroxyphenyl)-3-methylcyclohex-2-en-1-yl)-2,4-dihydroxyphenyl]-3-(2,4,5-trihydroxyphenyl)propan-1-one	Benzene and substituted derivatives	Benzene and substituted derivatives	C40H40O11	3	0.7736	-	56935.5	61886	23004.7	44079.2	46780.5	2666.52	1330.27	1024.77	1237.72	1045.24	1.12323	0.00254497	0.00390057	31.8551	4.99345	up
MW0137161	8-[3,7-dihydroxy-2-(3-hydroxyphenyl)-3,4-dihydro-2H-1-benzopyran-4-yl]-2-(4-hydroxy-3-methoxyphenyl)-3,4-dihydro-2H-1-benzopyran-3,5,7-triol	Benzene and substituted derivatives	Benzene and substituted derivatives	C31H28O10	3	0.7695	-	31986	24153.2	30874.5	46908.7	19311.8	163010	146313	151974	120257	143435	1.1035	2.9715198206890073e-6	1.2376380053169716e-5	0.21136	-2.24222	down
ZINC95908886	Acanfolioside	Lignans and Coumarins	Lignans	C37H46O17	3	0.7681	-	74276.8	72015.8	73197.5	74124.3	75119.3	11593.4	29447.5	29209.1	30193.6	19716.1	1.04702	1.3674392550813613e-4	3.0015201567398526e-4	3.06869	1.61763	up
MW0134245	5-[(E)-2-(4-{6-[2,4-dihydroxy-3-(3-methylbut-2-en-1-yl)benzoyl]-5-(2,4-dihydroxyphenyl)-3-methylcyclohex-2-en-1-yl}-3,5-dihydroxyphenyl)ethenyl]benzene-1,2,4-triol	Benzene and substituted derivatives	Benzene and substituted derivatives	C39H38O10	3	0.7625	-	13588.6	5147.39	21175.8	24076	23730.1	452823	365657	487736	577354	515737	1.11231	1.7212998940645477e-4	3.6391949536948435e-4	0.0365597	-4.7736	down
MW0134307	5-[6-(2,4-dihydroxyphenyl)-2-{4-[(E)-2-(2,4-dihydroxyphenyl)ethenyl]-2,6-dihydroxyphenyl}-4-methylcyclohex-3-ene-1-carbonyl]-3-(3-methylbut-2-en-1-yl)benzene-1,2,4-triol	Benzene and substituted derivatives	Benzene and substituted derivatives	C39H38O10	3	0.7602	-	4882.53	4821.07	12564.2	15577.1	5999.25	681023	990740	582991	749243	927143	1.13058	5.101963276843818e-4	9.423360110001996e-4	0.011153	-6.48642	down
MW0156560	Schizonepetoside B	Others	Ketone compounds	C16H26O7	3	0.7598	-	1110.85	2105.32	825.71	12389.5	20669.1	2.1084e+06	2.10235e+06	2.20056e+06	2.04101e+06	1.99264e+06	1.10173	3.6519796266894166e-7	2.600084640198533e-6	0.00355199	-8.13716	down
MW0000888	[1-(2H-1,3-benzodioxol-5-yl)-3-(4-methoxy-1-benzofuran-5-yl)-3-oxopropoxy]sulfonic acid	Benzene and substituted derivatives	Benzene and substituted derivatives	C19H16O9S	3	0.7597	-	139353	159331	126487	128558	152639	943.16	531.72	930.53	101.79	169.11	1.11931	2.6269908345464765e-5	7.455820664999029e-5	263.933	8.04403	up
MW0134820	6-(2,4-dihydroxyphenyl)-2-{3-[(2E)-3-(2,4-dihydroxyphenyl)prop-2-enoyl]-2,6-dihydroxyphenyl}-4-methylcyclohex-3-ene-1-carboxylic acid	Organic acids	Organic acids	C29H26O9	3	0.7484	-	30520.8	21938.5	27989.6	26606.4	19043	117591	113248	107949	110523	113124	1.13064	1.993735787770035e-9	5.9313639686158546e-8	0.224201	-2.15714	down
MW0009706	N-[3-[(2-oxo-1-naphthalenylidene)methylamino]phenyl]-2-phenylpropanamide	Benzene and substituted derivatives	Benzene and substituted derivatives	C26H22N2O2	3	0.7457	-	30797.2	27281.7	24321.4	31266.5	29119.4	408368	339375	404690	406211	371207	1.14346	1.058139602165869e-5	3.403231342746979e-5	0.0739881	-3.75656	down
MW0112394	Quinol glucuronide	Organic acids	Organic acids	C12H14O8	3	0.7448	-	565900	585628	545629	543369	551244	1.55866e+06	1.52016e+06	1.54337e+06	1.55373e+06	1.49856e+06	1.14446	1.8089137384735964e-11	2.247094212593556e-9	0.363773	-1.45889	down
MW0137148	8-[1-(2,4-dihydroxyphenyl)-2-hydroxy-3-(3-hydroxyphenyl)propyl]-2-(3-hydroxyphenyl)-3,4-dihydro-2H-1-benzopyran-3,5,7-triol	Benzene and substituted derivatives	Benzene and substituted derivatives	C30H28O9	3	0.7426	-	4195.28	1408.25	3830.46	1271.69	1820.58	32213	23129.6	21386.8	27175.1	19514.7	1.09305	3.507062401101806e-4	6.746842910202781e-4	0.101494	-3.30054	down
MW0104111	[4-(4-methyl-3-oxopentyl)phenyl]oxidanesulfonic acid	Organic acids	Organic acids	C12H16O5S	3	0.7404	-	693.16	2618.76	2608.49	4974.51	3965.95	16647.5	14788	15812.4	12228.5	13277.4	1.0015	5.687916065295931e-6	2.0555462396492453e-5	0.204262	-2.2915	down
MW0112688	3,4,5-trihydroxy-6-[5-methoxy-2-[(E)-3-oxopent-1-enyl]phenoxy]oxane-2-carboxylic acid	Organic acids	Organic acids	C18H22O9	3	0.738	-	10986.3	5496.97	12815.8	5119.77	6440	74156.5	72684	68174	66392.3	68563.5	1.11404	2.408869825357453e-9	6.801995133975453e-8	0.11675	-3.09851	down
MW0058046	1-Myristoyl-2-(1-enyl-vaccenoyl)-sn-glycero-3-phosphoethanolamine	GP	PE	C37H72NO7P	3	0.7377	-	1.24923e+06	1.3958e+06	783065	1.09765e+06	1.04419e+06	505879	491298	490750	505014	473426	1.08151	0.00376914	0.00558664	2.25836	1.17528	up
MW0149888	Glp-His-Pro-Gly	Amino acids and derivatives	Amino acids and derivatives	C18H24N6O6	3	0.7343	-	259369	168146	256867	145761	143894	18325.3	16406.4	12880.1	13390.7	13346.1	1.13036	0.00233289	0.00360204	13.1009	3.7116	up
MW0137932	Deoxyschizandrin	Lignans and Coumarins	Lignans	C24H32O6	3	0.7316	-	62753.9	56076.8	54849	49722.7	48121.6	297086	249128	271058	312952	335010	1.13766	6.793419748309612e-5	1.63316555565423e-4	0.185311	-2.43198	down
MW0127739	({8-[2-(2,4-dihydroxyphenyl)-7-hydroxy-8-(3-methylbut-2-en-1-yl)-4-oxo-4H-chromen-3-yl]-2,6-dimethylocta-2,6-dien-4-yl}oxy)sulfonic acid	Others	Others	C30H34O9S	3	0.7295	-	20900.2	15443.8	34798.8	26846	24955.5	155404	220393	150496	142340	140415	1.1152	5.52821457449108e-4	0.00100546	0.151962	-2.71822	down
MW0145684	Asn-Asn-Asn	Amino acids and derivatives	Amino acids and derivatives	C12H20N6O7	3	0.7288	-	1250.76	925.5	1033.5	1770.37	1508.11	54999.8	51434.4	54093.2	50808.3	52812.6	1.14114	1.3529246931334126e-7	1.144148496832622e-6	0.0245629	-5.34738	down
MW0134889	6-[2-(8,8-Dimethyl-2-oxopyrano[2,3-]chromen-3-yl)-5-methoxyphenoxy]-3,4,5-trihydroxyoxane-2-carboxylic acid	Organic acids	Organic acids	C27H26O11	3	0.7273	-	49.91	22.01	132.03	70.75	331.6	3946.83	4346.56	4151.96	6328.27	5281.13	1.09069	3.9365787789126473e-4	7.469635815112153e-4	0.025205	-5.31015	down
MW0133760	5-({5-[(1-hydroxy-2-methylbut-3-en-2-yl)oxy]-2,2-dimethyl-7-(2-methylbut-3-en-2-yl)-8-oxo-2H,8H-pyrano[3,2-g]chromen-10-yl}oxy)-8,8-dimethyl-3,10-bis(2-methylbut-3-en-2-yl)-2H,8H-pyrano[3,2-g]chromen-2-one	Others	Ketone compounds	C48H54O9	3	0.7261	-	54314.8	47383.1	50805.9	67654.6	42390.1	5589.96	5687.78	6479.17	5107.76	4042.61	1.13486	3.538123791731263e-4	6.79091501961323e-4	9.75753	3.28652	up
MW0147322	Cellopentaose	Others	Saccharides	C30H52O26	3	0.7232	-	47712	32722.1	32877.7	40106.3	45729.1	3.67164e+06	3.63558e+06	2.89953e+06	2.666e+06	2.73485e+06	1.14302	1.5195233337344778e-4	3.2791785932663735e-4	0.0127596	-6.29227	down
MEDL00408	(R)-2-hydroxystearicacid	Lipids	Free fatty acids	C18H36O3	3	0.7229	-	3689.88	5554.56	4497.27	14189.6	8077.11	310.37	568.99	454.25	422.33	199.38	1.09791	0.0229048	0.0287562	18.4156	4.20286	up
MW0057619	PC(22:5(7Z,10Z,13Z,16Z,19Z)/18:4(6Z,9Z,12Z,15Z))	GP	PC	C48H78NO8P	3	0.7201	-	1881.82	6514.95	6836.78	2315.19	6572.8	20234.3	54315.7	52951.6	54050.7	45571.8	1.05707	0.00291881	0.00442067	0.106204	-3.23509	down
MW0144887	Allocain-S	Benzene and substituted derivatives	Benzene and substituted derivatives	C20H25NO2	3	0.718	-	10718.7	14992.9	6584.43	12470.1	10520	137.09	361.76	422.74	134.93	809.7	1.0995	0.00141225	0.00231803	29.6247	4.88873	up
MW0130989	3-(2,4-dihydroxyphenyl)-1-{3-[5-(2,4-dihydroxyphenyl)-3-methyl-6-{2,4,5-trihydroxy-3-[(1E)-3-methylbut-1-en-1-yl]benzoyl}cyclohex-2-en-1-yl]-2,4-dihydroxyphenyl}propan-1-one	Benzene and substituted derivatives	Benzene and substituted derivatives	C40H40O11	3	0.7174	-	142209	151550	139792	132537	154359	795.38	1704.06	1053.03	310.55	984.95	1.13228	3.365677657840437e-6	1.351137103123414e-5	148.608	7.21537	up
MW0150928	His-Glu-Thr-Lys	Amino acids and derivatives	Amino acids and derivatives	C21H35N7O8	3	0.7165	-	6892.61	6123.89	7665.05	9748.24	8718.83	397.71	137.08	289.66	366.22	274.21	1.12838	2.906846973712993e-4	5.724358224829606e-4	26.7248	4.74011	up
MW0107255	His-Glu-Lys	Amino acids and derivatives	Amino acids and derivatives	C17H28N6O6	3	0.7157	-	11546	1300.62	9931.17	7604.31	921.68	154421	156841	158213	153365	134289	1.05644	1.197911441139314e-7	1.0842592235864853e-6	0.0413455	-4.59613	down
MW0007414	Isofenphos-des-N-isopropyl	Benzene and substituted derivatives	Benzene and substituted derivatives	C12H18NO4PS	3	0.7148	-	1646.92	2230.69	691.78	235.62	513.2	15468.5	12505.9	16072.5	15308.3	16886.4	1.06645	2.8099024311046437e-6	1.1936628048264759e-5	0.0697548	-3.84156	down
MW0118555	2h-Dibenzo[b,f]azepin-2-one	Benzene and substituted derivatives	Benzene and substituted derivatives	C14H9NO	3	0.7147	-	7165.19	4578.51	4204.88	8440.64	6268.94	1597.16	2188	1406.72	3169.87	2189.79	1.01953	0.00472703	0.0068302	2.90556	1.53882	up
MW0144705	Ala-Pro-Ala-Pro-Lys	Amino acids and derivatives	Amino acids and derivatives	C22H38N6O6	3	0.7142	-	28028.1	24807.9	25276.9	24113.5	24277.7	93.05	1221.46	136.97	899.37	694.37	1.07907	8.3992728307656e-7	4.618214038302142e-6	41.5418	5.37649	up
MW0140362	(3R)-3-acetamido-3-methoxy-2-oxoazetidine-1-sulfonic acid	Organic acids	Organic acids	C6H10N2O6S	3	0.7096	-	46283.4	46685.9	45761.6	52714.5	41529.4	754.19	169.37	461.9	170.55	403.37	1.12963	1.2579746606532889e-5	3.946865884460224e-5	118.902	6.89363	up
MW0008733	N-[4-hydroxy-3-(2-hydroxynaphthalen-1-yl)phenyl]thiophene-2-sulfonamide	Benzene and substituted derivatives	Benzene and substituted derivatives	C20H15NO4S2	3	0.7052	-	11369	8774.5	8563.36	11662.2	7104.33	120050	119573	121755	138588	118543	1.13918	2.89564289136128e-6	1.2182174386383566e-5	0.0767545	-3.7036	down
MW0164185	Ivacaftor carboxylate	Benzene and substituted derivatives	Benzene and substituted derivatives	C24H26N2O5	3	0.7033	-	27669.7	29575.2	17671.5	31367	31512.6	53013.1	58862.4	77406.1	58888.3	51435.5	1.03833	7.446035600485464e-4	0.00131132	0.459925	-1.12053	down
MEDL00343	Gly-Leu-Arg	Amino acids and derivatives	Amino acids and derivatives	C14H28N6O4	3	0.7026	-	132284	78517.2	69782.7	79355	52654.1	31247.7	34530.2	43917.7	33586.8	29548.3	1.00067	0.0215777	0.0271881	2.38726	1.25536	up
MW0128892	{[(1E)-5-oxo-1,7-diphenylhept-1-en-3-yl]oxy}sulfonic acid	Organic acids	Organic acids	C19H20O5S	3	0.6993	-	180.12	471.22	237.88	990.75	287.16	14445.4	14218.5	16445	16649.2	14887.7	1.1172	2.200037500082022e-6	9.9870912129064e-6	0.0282746	-5.14435	down
MW0143289	4'-Cinnamoylmussatioside	Organic acids	Organic acids	C34H44O16	3	0.6988	-	2436.09	1338.96	645.94	841.26	1762.37	184164	196420	198414	204918	213670	1.13543	2.0217905061165017e-6	9.382459563203599e-6	0.00704161	-7.14988	down
MW0114105	CMP-2-trimethylaminoethylphosphonate	Heterocyclic compounds	Heterocyclic compounds	C14H27N4O10P2+	3	0.6982	-	100152	101258	89749.3	77884.1	101153	912.83	1129.22	103.51	446.23	13673	1.03054	1.4329859653284915e-6	7.212551716728903e-6	28.9088	4.85344	up
MEDN0825	13-Methylmyristic acid	Lipids	Free fatty acids	C15H30O2	3	0.6954	-	1.66984e+06	2.31517e+06	1.53575e+06	1675683	1.6355e+06	10727.7	3839.5	9482.62	10008.4	31560.2	1.12577	2.2783123639094795e-4	4.628863900333162e-4	134.596	7.07249	up
MW0153024	Lys-Leu-Ala-Glu	Amino acids and derivatives	Amino acids and derivatives	C20H37N5O7	3	0.6946	-	86035.6	76774	220385	142372	144813	13874.5	9789.45	11038.7	8531.68	7541.02	1.11264	0.00847804	0.0115774	13.2029	3.72278	up
MW0057654	PC(22:6(4Z,7Z,10Z,13Z,16Z,19Z)/20:1(11Z))	GP	PC	C50H86NO8P	3	0.6941	-	163.94	5460.73	792.11	810.63	1032.42	258189	248524	251628	237094	246627	1.10262	3.827188782964859e-8	4.867249246121721e-7	0.0066501	-7.23241	down
MW0146245	Asp-Pro-Thr	Amino acids and derivatives	Amino acids and derivatives	C13H21N3O7	3	0.694	-	12558.3	13296.6	7553.31	12306.5	9410.86	2248.19	1768.19	1747.5	350.2	1867.67	1.03047	5.606831730878908e-4	0.00101643	6.90646	2.78795	up
MW0003143	2-hydroxylamino-4,6-dinitrotoluene	Benzene and substituted derivatives	Benzene and substituted derivatives	C7H7N3O5	3	0.6924	-	27391.4	30120.2	27151.3	30553.3	23291.6	756.86	83.68	881.22	216.8	179.65	1.10289	2.458316773089719e-5	7.024966970784686e-5	65.3891	6.03098	up
MW0158533	Tyr-Lys-Arg-Glu	Amino acids and derivatives	Amino acids and derivatives	C26H42N8O8	3	0.6898	-	86595.7	91218.8	93456.9	91081.6	87870.2	1569.78	8326.63	8099.82	7158.12	4175.49	1.09417	5.060219388554734e-11	4.014440714920089e-9	15.3503	3.9402	up
MW0169719	5-(7-Acetyloxy-4-methoxycarbonyl-9-methyl-11-oxo-10-oxatricyclo[6.3.2.01,7]tridec-3-en-9-yl)-2-methylpenta-2,4-dienoic acid	Organic acids	Organic acids	C23H28O8	3	0.6884	-	24462	6740.99	962.67	11558.9	22227.1	2.51564e+06	2.23091e+06	2.02173e+06	2.05159e+06	1.90905e+06	1.09737	3.505095914526609e-5	9.373177838846438e-5	0.00614709	-7.34588	down
MW0128550	[2-(3,5-dihydroxyphenyl)-5,7-dihydroxy-4-oxo-3,4-dihydro-2H-1-benzopyran-3-yl]oxidanesulfonic acid	Organic acids	Organic acids	C15H12O10S	3	0.687	-	5912.46	2799.94	3526.07	2657.61	5826	210786	209295	215960	209054	220645	1.13727	6.54134558380384e-9	1.322815502191434e-7	0.0194439	-5.68454	down
MW0161844	Cocaine(1+)	Organic acids	Organic acids	C17H22NO4+	3	0.6866	-	6591.74	2506.26	11140.1	9548.23	540.75	987877	914765	910708	850895	896238	1.09968	1.7982159571250597e-6	8.53512189336282e-6	0.00664996	-7.23244	down
MW0151113	His-Trp-His	Amino acids and derivatives	Amino acids and derivatives	C23H26N8O4	3	0.6865	-	3922.67	4302.72	4979.53	5940.6	7366.75	47846.6	44176.1	39527.6	40363.7	45487.9	1.13176	2.010797346860821e-6	9.371604614974498e-6	0.121951	-3.03563	down
MW0158444	Tyr-Gln-Thr-Lys	Amino acids and derivatives	Amino acids and derivatives	C24H38N6O8	3	0.6864	-	717316	721673	749242	711266	689750	191.13	513.34	1443.56	1675.59	4042.36	1.11731	1.6983645323737978e-7	1.3797498760252075e-6	456.3	8.83384	up
MW0127644	({2-[(10-{[2,2-dimethyl-7,10-bis(2-methylbut-3-en-2-yl)-8-oxo-2H,8H-pyrano[3,2-g]chromen-5-yl]oxy}-2,2-dimethyl-7-(2-methylbut-3-en-2-yl)-8-oxo-2H,8H-pyrano[3,2-g]chromen-5-yl)oxy]-2-methylbut-3-en-1-yl}oxy)sulfonic acid	Organic acids	Organic acids	C48H54O12S	3	0.6858	-	36157.9	33532.3	35165.1	29799.5	31246.3	138.14	796.36	1413.9	288.6	813.51	1.10182	5.998458346004091e-6	2.1491250762242613e-5	48.0802	5.58737	up
MW0014957	6-[2,3-dihydroxy-1-(1-oxo-1H-isochromen-3-yl)butoxy]-3,4,5-trihydroxyoxane-2-carboxylic acid	Organic acids	Organic acids	C19H22O11	3	0.6837	-	13314.5	10145.6	14023.2	13413.8	15093.4	136477	133060	129927	119952	146446	1.14099	5.603441225515401e-6	2.0294202351540562e-5	0.0991054	-3.33489	down
MW0115203	Pumiloside	Alkaloids	Quinoline alkaloids	C26H28N2O9	3	0.6827	-	573.44	1521.58	329.84	344.28	1851.64	9639.81	7954.38	7983.01	8658.51	11487.9	1.05889	3.965662844186148e-5	1.0384800354155057e-4	0.101059	-3.30673	down
MW0145782	Asn-Ile-Arg-Asp	Amino acids and derivatives	Amino acids and derivatives	C20H36N8O8	3	0.6754	-	2570.87	2876.11	6668.85	2751.38	966.16	53850.9	51447.5	59715.3	94028	52728.6	1.09848	0.00167815	0.00270126	0.0507854	-4.29944	down
MW0007531	Luminespib	Benzene and substituted derivatives	Benzene and substituted derivatives	C26H31N3O5	3	0.6697	-	4948.11	13676.3	6078.51	10667	2870.94	38188.4	34875.3	34125.7	32325.6	32064.9	1.0317	1.6285992859972925e-5	4.8711784748141633e-5	0.222875	-2.16569	down
MW0151768	Iridodial glucoside tetraacetate	Heterocyclic compounds	Heterocyclic compounds	C24H34O11	3	0.669	-	4514.28	2485.96	4578.46	5002.97	2062.03	105551	84695	84769.1	77869.1	75036.5	1.12948	9.174998537441884e-5	2.1229927171358584e-4	0.0435682	-4.52058	down
MEDN1256	LPI(18:3/0:0)	GP	PI	C27H47O12P	3	0.6673	-	32672.9	16241.3	18332.8	13015.5	27265.8	110153	100510	105660	113194	89714.2	1.09711	4.63865325130466e-7	2.9953474095633966e-6	0.207092	-2.27166	down
ZINC13380123	Bulbocodin C	Others	Stilbene	C29H28O5	3	0.6662	-	117966	124514	106936	124187	125343	616.92	361.52	388.75	219.25	136.81	1.13703	4.21516988385089e-6	1.606973232607685e-5	347.568	8.44115	up
MW0114037	2-[4-[(2S,3R,4S,5S,6R)-3,4,5-trihydroxy-6-(hydroxymethyl)oxan-2-yl]oxy-1H-indol-3-yl]acetonitrile	Steroids	Steroidal saponins	C16H18N2O6	3	0.6652	-	5094.2	13274.4	7197.65	9210.24	11349.1	268.47	437.29	287.63	347.8	406.78	1.12965	0.00360469	0.00537157	26.3881	4.72182	up
MW0109120	l-Lysine l-phenylalanine	Amino acids and derivatives	Amino acids and derivatives	C15H25N3O4	3	0.6642	-	22976.2	21667.2	14720.2	15712.5	23013.8	749.16	147.39	639.56	305.96	459.66	1.11775	4.469491691142913e-4	8.357096697468117e-4	42.6157	5.41331	up
MW0148283	(1S,4aS,7S,7aR)-7-methyl-1-[(2S,3R,4S,5R,6R)-3,4,5-triacetoxy-6-(acetoxymethyl)tetrahydropyran-2-yl]oxy-1,4a,5,6,7,7a-hexahydrocyclopenta[c]pyran-4-carboxylic acid	Organic acids	Organic acids	C24H32O13	3	0.6635	-	12642	12317.1	8557.39	10600.8	5928.13	121784	118645	108575	102451	121820	1.13004	2.4912318583740283e-6	1.086490124620715e-5	0.0872975	-3.51792	down
MW0055561	PA(14:0/22:5(4Z,7Z,10Z,13Z,16Z))	GP	PA	C39H67O8P	3	0.6633	-	2157.94	1709.38	1965.91	1847.89	1224.89	6247.96	4820.53	8345.27	8839.21	6594.11	1.09641	0.00161757	0.00262574	0.255574	-1.96819	down
MW0014962	6-[4-(4-carboxy-2-hydroxybutyl)-2-hydroxyphenoxy]-3,4,5-trihydroxyoxane-2-carboxylic acid	Organic acids	Organic acids	C17H22O11	3	0.6625	-	15008.2	12254.2	15440.3	11227.2	7238.94	42458.6	84679.2	44125.8	42554.8	51282.5	1.07517	0.00647396	0.00914811	0.230738	-2.11567	down
MW0116346	3-[(E)-(2-nitrophenyl)methylideneamino]imidazolidine-2,4-dione	Benzene and substituted derivatives	Benzene and substituted derivatives	C10H8N4O4	3	0.6617	-	2266.11	991.19	1350.9	2691.53	1045.83	15.74	171.25	80.79	66.43	66.43	1.06858	0.00961522	0.0130024	20.8306	4.38063	up
MW0149622	Gln-Arg-Asp-Glu	Amino acids and derivatives	Amino acids and derivatives	C20H34N8O10	3	0.66	-	811.86	1328.69	211.91	494.45	1187.26	32382.4	4704.79	28639.8	15784.9	29761.5	1.05556	0.0148992	0.0192419	0.0362546	-4.78569	down
MEDN1198	1-O-glucosinoyl-β-D-glucose	Phenolic acids	Phenolic acids	C17H22O10	3	0.6596	-	134396	136377	129805	126312	120992	255515	248380	239955	242051	337661	1.10559	0.00162006	0.00262574	0.4895	-1.03062	down
MW0163051	Phytolmonophosphate	Organic acids	Organic acids	C20H39O4P-2	3	0.6595	-	43452.4	45252.2	41057.4	88074.3	84537.1	2112.47	2060.05	1986.82	3015.38	2623.45	1.12972	0.00534764	0.00764079	25.6288	4.6797	up
MW0145662	Asn-Ala-Leu-Ala-His	Amino acids and derivatives	Amino acids and derivatives	C22H36N8O7	3	0.6595	-	1486.07	5485.09	1283.27	3376.85	4068.79	74656.6	50339	89980.7	89180.2	94755.5	1.10893	6.442828369420291e-4	0.00114922	0.0393572	-4.66723	down
ZINC101511537	taxinine NN-7	Others	Lactones	C33H40O8	3	0.6571	-	39555.7	29771.3	30815.5	35350.4	28801.5	7208.97	7195.31	13063.4	7134.11	9925.74	1.10094	3.2037964151415856e-5	8.764408583950544e-5	3.68972	1.88351	up
MW0135384	6-[2-(acetyloxy)-2-[6-(2-methylbut-3-en-2-yl)-7-oxo-2H,3H,7H-furo[3,2-g]chromen-2-yl]propoxy]-3,4,5-trihydroxyoxane-2-carboxylic acid	Organic acids	Organic acids	C27H32O12	3	0.6549	-	6514.94	3182.01	5668.25	2853.61	2670.11	31415.5	31081.7	30993.1	24628.4	26893.9	1.10576	2.365518157557925e-6	1.0453456897855446e-5	0.144049	-2.79537	down
MW0120573	Methyl 3-(4-Methyl-2,5-dioxo-4-imidazolidinyl)propanoate	Organic acids	Organic acids	C8H12N2O4	3	0.6539	-	37355.7	31772	30237.4	34208.3	35988.8	1211.27	973.43	751.69	101.23	793.47	1.09321	1.0741665368952275e-5	3.448095280284102e-5	44.2595	5.46791	up
MW0141756	(2E)-4-hydroxy-3-methylbut-2-en-1-yl trihydrogen diphosphate	Organic acids	Organic acids	C5H12O8P2	3	0.6522	-	16.93	16	159.92	10.61	4.03	348.26	442.4	633.68	369.25	677.79	1.0096	0.00125015	0.00207859	0.0839571	-3.5742	down
MW0144275	Acetyl-maltose	Others	Saccharides	C14H24O12	3	0.6504	-	76183.2	74074	63810	71228.5	69998	34710.1	36306.1	29410.9	34100.1	40738.8	1.11374	1.4773035968260044e-6	7.413216241903986e-6	2.02717	1.01947	up
MW0150107	Glu-Phe-Phe	Amino acids and derivatives	Amino acids and derivatives	C23H27N3O6	3	0.6492	-	879627	864840	1.13026e+06	820760	803862	15045	14166.4	13960.7	14059.2	15491.2	1.14456	1.1674980227982156e-4	2.6108076590360097e-4	61.8701	5.95117	up
MW0104296	1,3,2-Dioxaphospholane, 2-hydroxy-4-[[(9Z)-9-octadecen-1-yloxy]methyl]-, 2-oxide, (4R)-	Organic acids	Organic acids	C21H41O5P	3	0.6483	-	15385.1	17477.9	3384.76	8510.03	6634.21	197702	173581	180985	160202	149720	1.10108	1.140207498624052e-5	3.6251635357016614e-5	0.0596063	-4.06839	down
MW0147922	Cyclic-3,20-bis(1,2-ethanediyl acetal)-11alpha-(acetyloxy)-5alpha,6alpha-epoxypregnane-3,20-dione	Others	Ketone compounds	C27H40O7	3	0.648	-	6763.59	1447.86	4640.45	4887.16	2122.83	114170	106208	105412	96620.8	101151	1.11452	6.627756419271e-7	3.847331775089019e-6	0.0379361	-4.72029	down
MW0057663	PC(22:6(4Z,7Z,10Z,13Z,16Z,19Z)/22:2(13Z,16Z))	GP	PC	C52H88NO8P	3	0.6472	-	95576.8	84769.2	60610.4	94478.9	95102.8	150.62	2358.39	3127.68	2793.09	3252.95	1.05407	2.1689100019272068e-4	4.4609926706305265e-4	36.8525	5.20369	up
MW0158415	Tyr-Asp-Leu-Glu	Amino acids and derivatives	Amino acids and derivatives	C24H34N4O10	3	0.6448	-	6308.03	3780.36	5373.13	5737.16	4862.97	130354	95335.4	105804	101001	102761	1.14054	6.966590659994063e-5	1.6699769841079296e-4	0.0486902	-4.36023	down
MW0148284	Deoxyloganin tetraacetate	Others	Lactones	C25H34O13	3	0.6439	-	6638.55	12845.4	13519.5	9277.23	8828.59	95399.1	81217.1	78293.3	86176.5	80710.4	1.12736	1.546712968368213e-6	7.623739068939179e-6	0.12117	-3.04489	down
MW0130303	[2,4-dihydroxy-3-[(E)-3-methylbut-1-enyl]phenyl]-[6-(2,4-dihydroxyphenyl)-2-(2,6-dihydroxyphenyl)-4-methylcyclohex-3-en-1-yl]methanone	Benzene and substituted derivatives	Benzene and substituted derivatives	C31H32O7	3	0.6418	-	23565.4	14919	21376.6	167.96	22633.2	1.81783e+06	1.87148e+06	1.9202e+06	1.80533e+06	1.81499e+06	1.02528	4.6338001062622315e-8	5.594138389154259e-7	0.00895598	-6.80293	down
MW0148367	D-Glucosyldihydrosphingosine	SL	SPH	C24H49NO7	3	0.6412	-	73106.2	77853.3	69077.7	71977.3	73943.4	68.62	740.76	1227.44	1233.85	1518.12	1.08297	4.731890638436239e-7	3.043756680940067e-6	76.4197	6.25587	up
MW0129759	1-[3-(6-{2,4-dihydroxy-3-[(1E)-3-methylbut-1-en-1-yl]benzoyl}-5-(2,4-dihydroxyphenyl)-3-methylcyclohex-2-en-1-yl)-2,4,5-trihydroxyphenyl]-3-(2,4-dihydroxyphenyl)propan-1-one	Benzene and substituted derivatives	Benzene and substituted derivatives	C40H40O11	3	0.6408	-	76361.7	83677.5	90506.6	79618.8	81414.8	228.57	70.27	120.81	171.92	36.22	1.13448	4.120233282654013e-6	1.5852906810396274e-5	655.6	9.35667	up
MW0014970	6-{[1-(2-{[2-(3,4-dimethoxyphenyl)ethyl]-C-hydroxycarbonimidoyl}ethyl)-3-methoxy-4-oxocyclohexa-2,5-dien-1-yl]oxy}-3,4,5-trihydroxyoxane-2-carboxylic acid	Organic acids	Organic acids	C26H33NO12	3	0.6405	-	3509.45	13316.5	8954.28	8959.97	7544.65	1167.49	1323.2	1360.78	1190.29	1203.5	1.08432	0.0101258	0.0136045	6.77071	2.75931	up
MW0141292	11-Hydroxyiridodial glucoside pentaacetate	Others	Lactones	C26H36O13	3	0.6402	-	86579.3	84606	95070.9	58722.5	52958.5	6243.3	3934.18	1588.19	584.41	4383.14	1.07444	8.652685784207746e-4	0.00149692	22.586	4.49736	up
MW0153082	Lys-Met-Trp	Amino acids and derivatives	Amino acids and derivatives	C22H33N5O4S1	3	0.639	-	30080.4	13468.3	39396.9	28471.6	28798.8	1721.49	4456.74	3739.62	2586.87	2522.33	1.09392	0.00361339	0.00537972	9.33091	3.22202	up
MW0150116	Glu-Phe-Tyr-Lys	Amino acids and derivatives	Amino acids and derivatives	C29H39N5O8	3	0.6387	-	42775.8	38003.3	33538.8	36853.3	37686.4	436.66	160.27	6079.36	179.96	332.93	1.05228	1.0309199049838873e-7	9.932288742460247e-7	26.2697	4.71533	up
MW0145698	Asn-Asp-Glu	Amino acids and derivatives	Amino acids and derivatives	C13H20N4O9	3	0.638	-	19345.9	22099.6	18002.8	20160.5	20894.8	1114.84	1560.65	946.59	233.73	913.95	1.10112	2.423370667344273e-6	1.0624567188935682e-5	21.071	4.39719	up
MW0133322	(2R,3S,4S,5S,6R)-2-[4-[7-hydroxy-3-(hydroxymethyl)-5-(3-hydroxypropyl)-2,3-dihydro-1-benzofuran-2-yl]-2-methoxyphenoxy]-6-methyloxane-3,4,5-triol	Benzene and substituted derivatives	Benzene and substituted derivatives	C25H32O10	3	0.636	-	41817.3	47580.2	46805.4	41569.3	40899.3	1185.4	1170.79	1439.21	244.21	1171.22	1.11457	5.251267007331489e-6	1.9227716119152222e-5	41.9648	5.39111	up
MW0141152	1,3-alpha-D-Mannosyl-1,2-alpha-D-mannosyl-1,2-alpha-D-mannosyl-D-mannose	Others	Saccharides	C24H42O21	3	0.6352	-	7835.24	4536.18	706.63	1187.9	3995.09	138831	114167	122274	133966	160502	1.08962	5.895936929065893e-5	1.447367317593507e-4	0.0272659	-5.19676	down
MW0155114	Phe-Asn-Thr-Lys	Amino acids and derivatives	Amino acids and derivatives	C23H36N6O7	3	0.6337	-	13873	9001.23	12701.8	3206.99	7658.38	121781	100930	147953	141041	109304	1.1019	1.4068075833042926e-4	3.067724389770879e-4	0.0747839	-3.74113	down
ZINC103541531	Kansuiphorin C	Benzene and substituted derivatives	Benzene and substituted derivatives	C29H34O6	3	0.6334	-	10943.1	6778.51	9079.36	10462	9124.96	76916.5	99641.5	99338.2	90140.7	107837	1.13718	6.785718962857732e-5	1.63316555565423e-4	0.0978909	-3.35268	down
MW0153320	Magnoloside B	Phenolic acids	Phenolic acids	C35H46O20	3	0.6252	-	10843.9	941.89	7018.08	113.41	1240.18	456661	450447	468814	410911	410515	1.06025	2.0911003570223885e-6	9.650341259831853e-6	0.00917355	-6.7683	down
MW0135404	CID 85129621	Organic acids	Organic acids	C21H22O13	3	0.6242	-	32412.2	32098.5	38571.7	32129.8	30698.5	145154	143782	139059	147732	140844	1.14196	2.147168324773845e-11	2.247094212593556e-9	0.231534	-2.1107	down
MW0112653	CID 131834180	Organic acids	Organic acids	C18H22O10	3	0.6226	-	98666.6	88746.2	87035	86324	80263.6	381514	349432	342358	348168	356164	1.14213	1.0993176709509316e-7	1.0473186769198895e-6	0.248102	-2.01099	down
MW0120565	4-Hydroxy Triamterene	Benzene and substituted derivatives	Benzene and substituted derivatives	C12H11N7O	3	0.6221	-	828667	1.01511e+06	1.0508e+06	892121	812413	298.52	601.82	10156.1	11402.9	126.69	1.06485	4.440136877172056e-5	1.1397947669289131e-4	203.626	7.66978	up
MW0134030	5,7-dihydroxy-2-(2,3,4-trihydroxyphenyl)-4H-chromen-4-one	Others	Ketone compounds	C15H10O7	3	0.6213	-	36149	22626.5	23429	23865.8	32302.2	612772	595757	597806	582938	575049	1.14132	1.699683332578547e-9	5.243837837177517e-8	0.0466793	-4.42107	down
MW0156720	Ser-Gln-Val-Lys	Amino acids and derivatives	Amino acids and derivatives	C19H36N6O7	3	0.6207	-	22556	22348.1	30657.9	29986.4	27716.4	955594	934750	923738	883570	827144	1.14371	2.3822904984225916e-6	1.0499724789344014e-5	0.0294521	-5.08549	down
MW0163480	(1R)-1-[[(2S,3R,11bS)-3-ethyl-9,10-dimethoxy-1,2,3,4,5,6,7,11b-octahydrobenzo[a]quinolizin-5-ium-2-yl]methyl]-7-methoxy-1,2,3,4-tetrahydroisoquinolin-2-ium-6-ol	Benzene and substituted derivatives	Benzene and substituted derivatives	C28H40N2O4+2	3	0.6205	-	27300.2	10827.5	16612.6	7853.04	9188.81	1925.26	1473.17	208.83	1617	1541.29	1.00935	0.0215337	0.027185	10.6099	3.40734	up
MW0137174	Dioonflavone	Others	Ketone compounds	C36H30O10	3	0.6179	-	23410	28788.4	11825.5	18967.1	18197.7	2.29334e+06	1.29431e+06	1.33738e+06	1.31385e+06	1.12862e+06	1.13647	0.00221456	0.00344165	0.0137345	-6.18606	down
MW0163625	N-hydroxy-9-(methylthio)nonanethioamide	Alcohol and amines	Amines	C10H21NOS2	3	0.6178	-	22046.4	23150	27062.9	17934.3	20464.2	356.91	293.39	46.25	587.67	100.57	1.1034	1.2760216773573284e-4	2.825299178424491e-4	79.9095	6.3203	up
FDATN00327	Manidipine	Benzene and substituted derivatives	Benzene and substituted derivatives	C35H38N4O6	3	0.6142	-	12696	23469.8	37721.7	26888	32671.3	250.14	1383.12	1912.12	133.24	482.06	1.06614	0.00362331	0.00538967	32.0733	5.0033	up
MW0155380	Phe-Tyr-Gln-Lys	Amino acids and derivatives	Amino acids and derivatives	C29H40N6O7	3	0.6139	-	2475.88	12621.7	8328.41	5992.16	13003.7	534318	467306	477165	463364	468396	1.12176	2.434964862501774e-6	1.0647379162540566e-5	0.0175984	-5.82841	down
MW0145845	Asn-Met-Phe	Amino acids and derivatives	Amino acids and derivatives	C18H26N4O5S1	3	0.6138	-	4580.48	4598.34	4216.54	6061.39	4606.88	396.1	311.54	347.89	331.76	1103.35	1.10103	2.6881419798277994e-5	7.552183032703396e-5	9.66163	3.27227	up
MW0113614	6-[[10-Butanoyl-3-hydroxy-6-(2-hydroxypropyl)-2,2-dimethyl-8-oxo-3,4-dihydropyrano[3,2-g]chromen-5-yl]oxy]-3,4,5-trihydroxyoxane-2-carboxylic acid	Organic acids	Organic acids	C27H34O13	3	0.6127	-	41211.8	37384	34358	46497.3	37795.2	192464	176494	187560	171903	186339	1.13984	3.2319596541628486e-8	4.360450182322783e-7	0.215626	-2.21339	down
MW0002558	2-[4,6-dihydroxy-2-methoxy-3-(3-methylbut-2-en-1-yl)phenyl]-2-hydroxyacetic acid	Phenolic acids	Phenolic acids	C14H18O6	3	0.6121	-	2517.53	2429.21	1171.42	2627.96	745.1	79903.3	89337.2	87851.6	72160.8	77015.6	1.12571	1.3480900227085147e-5	4.19014548103057e-5	0.0233619	-5.4197	down
MW0153259	LysoPC 22:4	Lipids	LPC	C30H54NO7P	3	0.6113	-	68638.9	56706.3	66083.1	54094	66614	2238.54	1704.94	3136.48	2203.11	2980.57	1.13923	3.0084412215952126e-5	8.35264021773015e-5	25.4522	4.66972	up
MW0113556	6-[5-(2-{[2-(3,4-dimethoxyphenyl)ethyl]-C-hydroxycarbonimidoyl}eth-1-en-1-yl)-2-methoxyphenoxy]-3,4,5-trihydroxyoxane-2-carboxylic acid	Benzene and substituted derivatives	Benzene and substituted derivatives	C26H31NO11	3	0.6086	-	43432.3	46471.3	47282	46119.7	32030	267548	240491	260234	286547	231682	1.136	8.27786662047495e-6	2.7916853825326452e-5	0.167381	-2.5788	down
MW0145312	Arg-Cys-Gly	Amino acids and derivatives	Amino acids and derivatives	C11H22N6O4S1	3	0.6078	-	16278.6	11929.8	8363.24	9852.38	10036.5	337.17	642.49	430.26	731.63	393.58	1.12952	0.00137714	0.00226711	22.2712	4.47711	up
MEDL01733	Isoleucylaspartic acid	Amino acids and derivatives	Amino acids and derivatives	C10H18N2O5	3	0.6074	-	349033	346515	351046	340779	324277	156.03	198.95	93.85	471.96	990.88	1.13024	2.322193707551871e-7	1.7910994059173227e-6	895.369	9.80634	up
MW0115013	Niaziminin A	Benzene and substituted derivatives	Benzene and substituted derivatives	C36H50N2O14S2	3	0.6009	-	14875.2	9537.31	18873.8	14576.7	16012	585.08	975.97	908.52	571.24	1131.38	1.12831	7.417165518585606e-4	0.00130762	17.7065	4.14621	up
MW0145343	Arg-Glu-Asp-Arg	Amino acids and derivatives	Amino acids and derivatives	C21H38N10O9	3	0.6009	-	14396.2	19100	19986.6	15602.1	10116.4	173854	167779	150301	154809	155817	1.1325	4.1184918872112493e-7	2.7868918716735693e-6	0.0986856	-3.34102	down
MW0131971	3,4,5-trihydroxy-6-{[11-hydroxy-2,2,5-trimethyl-10-oxo-12-(6,8,11-trihydroxy-2,2,5-trimethyl-10-oxo-3,4,5,10-tetrahydro-2H-1-oxa-5-azatetraphen-4-yl)-5,10-dihydro-2H-1-oxa-5-azatetraphen-6-yl]oxy}oxane-2-carboxylic acid	Organic acids	Organic acids	C44H42N2O15	3	0.5991	-	556.72	165.9	1174.78	807.16	1613.52	40736.3	41649.9	41176.7	37679.6	57704.3	1.10572	2.5530511066617506e-4	5.109119947335399e-4	0.0197221	-5.66405	down
MW0062181	Celestrol methyl ester	Terpenoids	Triterpene	C30H40O4	3	0.5989	-	15457.6	22718.7	22230.8	22909.2	15352.8	31055.8	83580.4	63014.7	55920.5	47514.9	1.01268	0.0123646	0.0162456	0.351028	-1.51034	down
MW0156688	Ser-Asp-Thr-Glu	Amino acids and derivatives	Amino acids and derivatives	C16H26N4O11	3	0.5982	-	22608.2	14401.6	14292.5	15011.2	12779.2	166535	138735	145397	148977	150318	1.1364	9.610647028828464e-7	5.181662766999424e-6	0.105462	-3.2452	down
MW0141395	14,15-Epoxyeicosa-5z-enoic acid	Lipids	Free fatty acids	C20H36O3	3	0.5938	-	594013	581654	576818	549887	518554	8516.96	44103	28217	39360.9	29106.7	1.10577	7.864313296991612e-8	8.137854629060885e-7	18.8938	4.23984	up
MW0139605	Rotenonic acid, methyl ether	Organic acids	Organic acids	C24H26O6	3	0.593	-	6541.2	5044.05	2925.16	1557.22	7769.31	158886	128142	133586	149182	146432	1.1151	8.05235898560172e-6	2.7211420020309258e-5	0.0332812	-4.90915	down
MW0150091	Glu-Met-Leu-Val-Ala	Amino acids and derivatives	Amino acids and derivatives	C24H43N5O8S	3	0.5929	-	48991.4	42911	35639.1	74094.1	48401.3	286900	131923	285800	136797	118906	1.02398	0.0201802	0.0255861	0.260367	-1.94138	down
MW0165328	dTDP-3,4-didehydro-2,6-dideoxy-alpha-D-glucose(2-)	Nucleotides and derivatives	Nucleotides and derivatives	C16H20N2O14P2-2	3	0.5926	-	696.32	436.82	119.7	121.57	246.46	158309	161064	158973	155381	168496	1.13243	2.0478006264444826e-7	1.5942223568488356e-6	0.00202047	-8.95109	down
MW0134827	6-(2,4-dihydroxyphenyl)-2-{4-[(E)-2-(2,4-dihydroxyphenyl)ethenyl]-2,6-dihydroxyphenyl}-4-methylcyclohex-3-ene-1-carboxylic acid	Organic acids	Organic acids	C28H26O8	3	0.5909	-	6042.97	408.78	666.23	341.67	5491.86	381101	458605	485616	373519	668161	1.0957	9.021090557949968e-4	0.0015494	0.00547169	-7.5138	down
MW0149683	Gln-Glu-Leu-Glu	Amino acids and derivatives	Amino acids and derivatives	C21H35N5O10	3	0.5874	-	57440.3	47642.5	49232	52411	45678.9	2715.95	6061.88	2192.54	3165.56	829.46	1.09555	2.2070029899138265e-6	9.991486361946835e-6	16.8659	4.07604	up
MW0104274	1-Hydroxyoct-2-enoylglycine	Amino acids and derivatives	Amino acids and derivatives	C10H17NO4	3	0.5834	-	4013.84	3750.3	3307.99	10266.2	3943.59	877.54	276.18	461.17	605.55	707.18	1.07076	0.0265884	0.0331311	8.63566	3.11031	up
MW0112623	3,4,5-Trihydroxy-6-[4-hydroxy-5-(3-hydroxyphenyl)pentanoyl]oxyoxane-2-carboxylic acid	Organic acids	Organic acids	C17H22O10	3	0.5827	-	15449.7	17735.8	11862.2	13519.6	14466.2	7118.34	4011.24	2986.76	3863.29	3904.35	1.07822	5.090617690744057e-5	1.2753336951548268e-4	3.3373	1.73868	up
MW0136885	7-[(1,2,6-trihydroxy-2,5,5,8a-tetramethyl-decahydronaphthalen-1-yl)methoxy]-2H-chromen-2-one	Others	Ketone compounds	C24H32O6	3	0.5826	-	2857.02	3080.49	2439.97	5366.91	4345.06	28990.2	32122.4	30379.5	21429.9	25248.1	1.11874	1.1377954505525749e-4	2.554672804070876e-4	0.130922	-2.93323	down
MW0058125	PE(16:0/18:4(6Z,9Z,12Z,15Z))	GP	PE	C39H70NO8P	3	0.5803	-	55775.9	59101.6	51461.6	47922.2	61861.6	6223.92	5344.72	10296	8814.27	10563.1	1.12062	6.679050917891423e-6	2.3425892272014972e-05	6.69519	2.74312	up
MW0150380	Gly-His-Val	Amino acids and derivatives	Amino acids and derivatives	C13H21N5O4	3	0.5788	-	144.77	190.86	662.93	54.07	449.09	11796.6	5645.59	7175.24	3354.32	6902.39	1.06221	0.00827557	0.0113661	0.0430611	-4.53747	down
MW0148506	Dihydrogeranylgeranyl diphosphate	Organic acids	Organic acids	C20H38O7P2	3	0.5723	-	241475	269512	232050	244932	243414	33280.3	44088.4	35270.8	35709.8	18141.2	1.12106	1.6504094299749863e-8	2.6438289522483913e-7	7.39611	2.88677	up
MW0110375	Val-Tyr-Asp	Amino acids and derivatives	Amino acids and derivatives	C18H25N3O7	3	0.5577	-	3609.26	7290.34	1624.09	6479.42	5832.63	21946	22988.9	23170.9	20020.5	18137.1	1.02417	3.0331780334697855e-6	1.2570334835225528e-5	0.233718	-2.09716	down
MW0135241	6-[(2-{3-[(6-carboxy-3,4,5-trihydroxyoxan-2-yl)oxy]-4-ethylphenyl}-3,5-dihydroxy-3,4-dihydro-2H-1-benzopyran-7-yl)oxy]-3,4,5-trihydroxyoxane-2-carboxylic acid	Organic acids	Organic acids	C29H34O17	3	0.5519	-	20624.8	18988.8	15016.6	33972.8	10362.1	219.34	639.58	382.72	579.72	755.94	1.11685	0.00823971	0.0113262	38.3988	5.26299	up
MW0164129	2-acetamido-2-deoxy-3-O-(4-deoxy-alpha-L-threo-hex-4-enopyranosyluronate)-4-O-sulfonato-beta-D-galactopyranose(2-)	Organic acids	Organic acids	C14H19NO14S-2	3	0.5515	-	288.51	323.25	9.78	16.52	6.52	3640.9	4162.8	3776.81	4251.33	2885.24	1.01203	4.745089612989912e-5	1.2069189763727014e-4	0.0344381	-4.85985	down
MW0155557	PI 18:2	GP	PI	C27H49O12P	3	0.5483	-	935.8	672.17	8210.27	571.41	13187	170378	156435	154313	146517	160629	1.05043	8.141240050496194e-9	1.5771285958286814e-7	0.0299093	-5.06326	down
MW0115209	Quinamide isopropylidene	Alcohol and amines	Amines	C10H17NO5	3	0.5424	-	204770	171479	168766	140007	184060	24093.8	26982.5	27571.8	26139.5	20622.4	1.13743	1.2769809611966638e-4	2.825299178424491e-4	6.92993	2.79284	up
MW0115979	NCGC00347535-02_C25H32O7_Furo[3,4-i]pyrano[3,2-a]xanthene-3,11-dione, 1,2,4a,5,6,6a,9,13,13a,13b-decahydro-4a-(1-hydroxy-1-methylethyl)-12-methoxy-6a,8,13b-trimethyl-, (6aS,13aR,13bR)-	Others	Ketone compounds	C25H32O7	3	0.5412	-	384121	351612	248760	201462	236676	82535.9	76126.4	77687	77608.7	73457.3	1.10448	0.00417612	0.00613529	3.67211	1.87661	up
Lmtn003096	Secoisolariciresinol 4-O-glucoside	Lignans and Coumarins	Lignans	C26H36O11	3	0.5386	-	23883	19415	19703.4	22394.2	23079.5	265.22	746.52	331.27	316.1	521.84	1.13491	1.6861591866631823e-5	5.0343032347327266e-5	49.7375	5.63626	up
MEDN1264	LysoPE(0:0/22:4(7Z,10Z,13Z,16Z))	GP	LPE	C27H48NO7P	3	0.5378	-	35815.7	35677.2	36057.1	35574.7	32974.2	175629	155606	162848	166165	175317	1.14406	2.841135465733238e-6	1.2013532197745114e-5	0.210754	-2.24637	down
MW0135360	6-[2-(5,7-dihydroxy-4-oxo-3,4-dihydro-2H-1-benzopyran-2-yl)-4-(3,7-dimethylocta-2,6-dien-1-yl)-5-hydroxyphenoxy]-3,4,5-trihydroxyoxane-2-carboxylic acid	Benzene and substituted derivatives	Benzene and substituted derivatives	C31H36O12	3	0.536	-	32391.7	34053.4	36996.3	36523.2	30858.9	257099	186057	210623	187232	238262	1.13831	1.9131700855094168e-4	4.0142838318119506e-4	0.158276	-2.65948	down
MW0158909	Val-Asn-Arg-Lys	Amino acids and derivatives	Amino acids and derivatives	C21H41N9O6	3	0.5342	-	84880.3	87464.3	85411.5	78370.8	81261.9	227426	231250	239609	225734	240935	1.14306	1.053475712925199e-8	1.902842191799681e-7	0.358288	-1.48081	down
MW0112350	3,4,5-trihydroxy-6-({2-[2,4,6-trihydroxy-3-(3-methylbut-2-en-1-yl)phenyl]acetyl}oxy)oxane-2-carboxylic acid	Organic acids	Organic acids	C19H24O11	3	0.5334	-	4762.3	3432.46	2388.34	3723.88	4510.04	55706.2	52949.6	51590.9	49826.1	49698.9	1.13591	1.2794340887499583e-7	1.0987305112667167e-6	0.0724368	-3.78713	down
MW0150110	Glu-Phe-Ser-Glu	Amino acids and derivatives	Amino acids and derivatives	C22H30N4O10	3	0.533	-	215063	267591	256198	219447	242361	8932.39	10827.2	20905.9	12540.1	10982.5	1.13406	1.3220565323299109e-5	4.1169087530123955e-5	18.7053	4.22538	up
MW0002552	4-[2-[2-Hydroxyethyl(Phenyl)amino]-2-Oxidanylidene-Ethyl]-~{n}-Oxidanyl-Benzamide	Benzene and substituted derivatives	Benzene and substituted derivatives	C17H18N2O4	3	0.5293	-	67408	72625.8	68303.8	69322.5	71886.3	317.53	1926.73	2100.95	628.44	2765.26	1.10145	3.7877502460064576e-9	9.279988102715821e-8	45.1674	5.49721	up
MW0113448	6-[1-(6,7-dimethoxy-2H-1,3-benzodioxol-5-yl)-3-oxopropoxy]-3,4,5-trihydroxyoxane-2-carboxylic acid	Organic acids	Organic acids	C18H22O12	3	0.5255	-	32285.6	27191.7	25373.6	21110.2	23594.3	1785.26	610.3	336.46	452.88	1459.61	1.10687	1.4709722510945737e-4	3.18678773774195e-4	27.8943	4.8019	up
ZINC13307982	Acumitin	Heterocyclic compounds	Heterocyclic compounds	C29H22O6	3	0.5231	-	5303.91	5894	6031.79	4026.48	7413.58	116	352.33	341.12	352.19	287.56	1.11889	5.515732393559941e-4	0.00100538	19.7832	4.3062	up
MW0127736	({8-[2-(2,4-dihydroxyphenyl)-5,7-dihydroxy-6-(3-methylbut-2-en-1-yl)-4-oxo-3,4-dihydro-2H-1-benzopyran-3-yl]-2,6-dimethylocta-2,6-dien-4-yl}oxy)sulfonic acid	Others	Others	C30H36O10S	3	0.5207	-	108612	109830	106026	107063	113071	14991.4	11976.1	20007.5	13233.8	14499	1.13697	3.0285286939321507e-11	2.803071557828313e-9	7.28975	2.86587	up
MW0145307	Arg-Asp-Val-Glu	Amino acids and derivatives	Amino acids and derivatives	C20H35N7O9	3	0.5169	-	107796	111044	110909	105631	102915	1396.75	3024.85	857.72	904.59	1935.17	1.13221	6.34481012220519e-8	7.190784805165883e-7	66.3	6.05094	up
MW0159075	Val-Leu-Ser-Asp	Amino acids and derivatives	Amino acids and derivatives	C18H32N4O8	3	0.5139	-	47338.4	43838	42023.4	39099.8	41997.7	1133.33	224.57	1084.43	511.95	1362.83	1.11558	4.252884019698909e-6	1.614001923352308e-5	49.6391	5.6334	up
MW0011116	NCGC00384655-01_C31H38O11_7,11-Methano-5H-cyclodeca[3,4]benz[1,2-b]oxet-5-one, 6,12b-bis(acetyloxy)-12-(benzoyloxy)-1,2a,3,4,4a,6,9,10,11,12,12a,12b-dodecahydro-4,9,11-trihydroxy-4a,8,13,13-tetramethyl-, (2aR,4aS,6R,9S,11S,12S,12aR,12bS)-	Benzene and substituted derivatives	Benzene and substituted derivatives	C31H38O11	3	0.5118	-	706.21	2825.07	1900.53	321.04	958.55	41773.2	41167.5	28749.2	30978	28566.9	1.09153	3.1353181701976605e-4	6.130798206043782e-4	0.0391941	-4.67322	down
MW0162153	sophoraflavanone B(1-)	Others	Lactones	C20H19O5-	3	0.5094	-	52267.2	41496.7	44456	38031.1	46622.7	1272.96	1185.41	215.64	890.56	1009.95	1.11596	5.016899188865806e-5	1.258758139856993e-4	48.7207	5.60646	up
MW0152336	Leu-Gly-Ala-Pro-Gly	Amino acids and derivatives	Amino acids and derivatives	C18H31N5O6	3	0.5091	-	37713.2	30233	31009.9	29945.1	32400.7	1949.08	252.97	761	921.14	1200.2	1.10734	1.5241586828345391e-5	4.616815210186077e-5	31.7249	4.98754	up
ZINC42807177	(3aS,5aR,9S,9aS,9bS)-9-[[(3R,3aR,6aR,9aR,9bR)-3-hydroxy-6,9-dimethylidene-2-oxo-3a,4,5,6a,7,8,9a,9b-octahydroazuleno[4,5-b]furan-3-yl]methyl]-5a,9-dimethyl-3-methylidene-4,5,7,8,9a,9b-hexahydro-3aH-benzo[g][1]benzofuran-2,6-dione	Others	Ketone compounds	C30H38O6	3	0.5003	-	5578.12	180.52	3441.43	1523.23	3542.29	224990	204096	219546	166310	191910	1.0757	4.20739856463184e-5	1.0884357156330194e-4	0.0141685	-6.14117	down
